# Supplementary material for: System‐wide optimization of an orthogonal translation system with enhanced biological tolerance
Source: Mol Syst Biol. 2023 Jul 21;19(8):e10591. doi: 10.15252/msb.202110591 (PMC10407733; doi:10.15252/msb.202110591)
Supplement: Supplementary file 3 — Dataset EV1 [file MSB-19-e10591-s001.xlsx]

## Sheet: Description of Data
Pathway enrichment analysis generated using PTOmics platform alongside corresponding statistically significant Log2 Fold-Change expression values from proteomic comparisons of [λ] and [C1]
Column Name	Description
Category	Enriched Pathway or Process
ID	PTOmics ID Number
Gene Name (ID)	E. coli Gene Name
[λ]	Log2 Fold-Change ([λ] - [BG])
[C1]	Log2 Fold-Change ([C1] - [BG])

## Sheet: Biosynthesis
Category	ID	Gene Name (ID)	[λ]	[C1]
Amino Acid Biosynthesis	G7242	glutamate--pyruvate aminotransferase AlaC (alaC)		0.737
Amino Acid Biosynthesis	EG10107	valine--pyruvate aminotransferase (avtA)	-0.329
Amino Acid Biosynthesis	EG10068	argininosuccinate synthetase (argG)	-0.988
Amino Acid Biosynthesis	EG11223	argininosuccinate lyase (argH)	-0.681	-0.574
Amino Acid Biosynthesis	EG10361	4-aminobutyrate aminotransferase GabT (gabT)	-1.467
Amino Acid Biosynthesis	EG11286	acetylornithine deacetylase (argE)	-0.537
Amino Acid Biosynthesis	EG10092	asparagine synthetase B (asnB)	-0.39
Amino Acid Biosynthesis	EG12688	oxidized glutaredoxin 2 (grxB)	-0.694
Amino Acid Biosynthesis	EG10403	glutamate synthase subunit GltB (gltB)	-1.245
Amino Acid Biosynthesis	EG10404	glutamate synthase subunit GltD (gltD)	-0.555
Amino Acid Biosynthesis	EG10372	glutamate dehydrogenase (gdhA)	-0.362
Amino Acid Biosynthesis	EG10408	serine hydroxymethyltransferase (glyA)	-0.343
Amino Acid Biosynthesis	EG10450	imidazole glycerol phosphate synthase subunit HisH (hisH)	-0.394
Amino Acid Biosynthesis	EG10448	imidazole glycerol phosphate synthase subunit HisF (hisF)	-0.841
Amino Acid Biosynthesis	EG11040	tyrosine aminotransferase (tyrB)	-0.249
Amino Acid Biosynthesis	EG10946	phosphoserine/phosphohydroxythreonine aminotransferase (serC)	-0.289
Amino Acid Biosynthesis	EG10088	aspartate-semialdehyde dehydrogenase (asd)	-0.352
Amino Acid Biosynthesis	EG12712	S-ribosylhomocysteine lyase (luxS)	-0.836
Amino Acid Biosynthesis	EG10589	methionine adenosyltransferase (metK)	0.417
Amino Acid Biosynthesis	EG10707	fused chorismate mutase/prephenate dehydratase (pheA)	0.556	0.886
Amino Acid Biosynthesis	EG10947	serine--tRNA ligase (serS)	-0.261
Amino Acid Biosynthesis	EG10998	fused aspartate kinase/homoserine dehydrogenase 1 (thrA)	0.492	0.751
Amino Acid Biosynthesis	EG11000	threonine synthase (thrC)		0.394
Nucleoside and Nucleotide Biosynthesis	EG10051	adenine phosphoribosyltransferase (apt)	0.455
Nucleoside and Nucleotide Biosynthesis	EG20098	hypoxanthine phosphoribosyltransferase (hpt)		-0.408
Nucleoside and Nucleotide Biosynthesis	EG10030	adenosine deaminase (add)		-0.409
Nucleoside and Nucleotide Biosynthesis	EG10794	amidophosphoribosyltransferase (purF)	0.332
Nucleoside and Nucleotide Biosynthesis	EG10797	phosphoribosylformylglycinamide synthetase (purL)	0.238
Nucleoside and Nucleotide Biosynthesis	EG10798	phosphoribosylformylglycinamide cyclo-ligase (purM)	0.441
Nucleoside and Nucleotide Biosynthesis	EG10791	phosphoribosylaminoimidazole-succinocarboxamide synthase (purC)	-0.289
Nucleoside and Nucleotide Biosynthesis	EG10795	bifunctional AICAR transformylase/IMP cyclohydrolase (purH)		0.433
Nucleoside and Nucleotide Biosynthesis	EG10421	inosine 5'-monophosphate dehydrogenase (guaB)	0.435	0.375
Nucleoside and Nucleotide Biosynthesis	EG10420	GMP synthetase (guaA)	0.277
Nucleoside and Nucleotide Biosynthesis	EG10650	nucleoside diphosphate kinase (ndk)	0.475	0.324
Nucleoside and Nucleotide Biosynthesis	EG11417	anaerobic ribonucleoside-triphosphate reductase (nrdD)	0.533
Nucleoside and Nucleotide Biosynthesis	EG10805	aspartate carbamoyltransferase catalytic subunit (pyrB)	-0.705	-0.549
Nucleoside and Nucleotide Biosynthesis	EG10811	aspartate carbamoyltransferase, PyrI subunit (pyrI)	-0.801	-0.605
Nucleoside and Nucleotide Biosynthesis	EG10809	orotidine-5'-phosphate decarboxylase (pyrF)	0.374
Nucleoside and Nucleotide Biosynthesis	EG11418	dCTP deaminase (dcd)	0.641	0.849
Nucleoside and Nucleotide Biosynthesis	EG11002	thymidylate synthase (thyA)	-0.403
Nucleoside and Nucleotide Biosynthesis	EG10994	thymidine/deoxyuridine kinase (tdk)	0.329
Nucleoside and Nucleotide Biosynthesis	EG11265	cytidylate kinase (cmk)	0.296
Nucleoside and Nucleotide Biosynthesis	EG11332	uracil phosphoribosyltransferase (upp)	0.629
Fatty Acid and Lipid Biosynthesis	EG10274	Î²-ketoacyl-[acyl carrier protein] synthase I (fabB)	0.263
Fatty Acid and Lipid Biosynthesis	EG11318	3-oxoacyl-[acyl-carrier-protein] reductase FabG (fabG)	0.337
Fatty Acid and Lipid Biosynthesis	EG10273	Î²-hydroxyacyl-acyl carrier protein dehydratase/isomerase (fabA)	0.311
Fatty Acid and Lipid Biosynthesis	EG11189	ADP-heptose:LPS heptosyltransferase 1 (waaC)	-0.729
Fatty Acid and Lipid Biosynthesis	EG11423	putative ADP-heptose:LPS heptosyltransferase 4 (waaU)	-0.345
Fatty Acid and Lipid Biosynthesis	EG11608	cardiolipin synthase A (clsA)	-0.399
Amine and Polyamine Biosynthesis	EG10131	lysine decarboxylase 1 (cadA)	-0.699	-0.643
Amine and Polyamine Biosynthesis	EG10963	spermidine synthase (speE)	0.563
Amine and Polyamine Biosynthesis	EG10110	betaine aldehyde dehydrogenase (betB)		0.349
Amine and Polyamine Biosynthesis	EG12882	fused glutathionylspermidine amidase / glutathionylspermidine synthetase (gss)	-0.288
Amine and Polyamine Biosynthesis	EG10959	arginine decarboxylase, biosynthetic (speA)	0.289
Amine and Polyamine Biosynthesis	EG10961	constitutive ornithine decarboxylase (speC)		-0.521
Carbohydrate Biosynthesis	EG10702	glucose-6-phosphate isomerase (pgi)	-0.208
Carbohydrate Biosynthesis	EG10283	fructose-1,6-bisphosphatase 1 (fbp)	-0.231
Carbohydrate Biosynthesis	EG10282	fructose-bisphosphate aldolase class II (fbaA)	-0.361
Carbohydrate Biosynthesis	G7129	fructose-bisphosphate aldolase class I (fbaB)	-0.685
Carbohydrate Biosynthesis	EG10948	NAD+-dependent malate dehydrogenase (maeA)		0.412
Carbohydrate Biosynthesis	EG11015	triose-phosphate isomerase (tpiA)	-0.478
Carbohydrate Biosynthesis	EG10377	glycogen synthase (glgA)	-0.493	-0.544
Carbohydrate Biosynthesis	EG10378	1,4-Î±-glucan branching enzyme (glgB)	-0.749	-2.308
Carbohydrate Biosynthesis	EG10379	glucose-1-phosphate adenylyltransferase (glgC)	-0.351
Carbohydrate Biosynthesis	EG11189	ADP-heptose:LPS heptosyltransferase 1 (waaC)	-0.729
Carbohydrate Biosynthesis	EG11423	putative ADP-heptose:LPS heptosyltransferase 4 (waaU)	-0.345
Carbohydrate Biosynthesis	EG10518	3-deoxy-D-manno-octulosonate 8-phosphate synthase (kdsA)	-0.2
Carbohydrate Biosynthesis	EG10973	D-arabinose 5-phosphate isomerase GutQ (gutQ)	-0.354
Carbohydrate Biosynthesis	EG10362	UDP-glucose 4-epimerase (galE)	0.404
Carbohydrate Biosynthesis	EG10382	L-glutamine--D-fructose-6-phosphate aminotransferase (glmS)	-0.268
Secondary Metabolite Biosynthesis	EG12712	S-ribosylhomocysteine lyase (luxS)	-0.836
Secondary Metabolite Biosynthesis	G7443	putative 7-carboxy-7-deazaguanine synthase QueE (queE)	0.247
Secondary Metabolite Biosynthesis	EG11294	4-(cytidine 5'-diphospho)-2-C-methyl-D-erythritol kinase (ispE)	-0.336
Secondary Metabolite Biosynthesis	EG10318	oxidized flavodoxin 1 (fldA)	0.261
Cofactor, Carrier, and Vitamin Biosynthesis	G6239	2-dehydropantoate 2-reductase (panE)	0.669
Cofactor, Carrier, and Vitamin Biosynthesis	G6365	2-octaprenyl-3-methyl-6-methoxy-1,4-benzoquinol hydroxylase (ubiF)	-0.38
Cofactor, Carrier, and Vitamin Biosynthesis	EG11324	2-octaprenyl-6-methoxyphenol 4-hydroxylase (ubiH)	-0.587
Cofactor, Carrier, and Vitamin Biosynthesis	EG12633	ADP-sugar pyrophosphatase (nudF)	-0.405
Cofactor, Carrier, and Vitamin Biosynthesis	EG11368	1,4-dihydroxy-2-naphthoyl-CoA synthase (menB)	-0.447	-0.311
Cofactor, Carrier, and Vitamin Biosynthesis	EG12882	fused glutathionylspermidine amidase / glutathionylspermidine synthetase (gss)	-0.288
Cofactor, Carrier, and Vitamin Biosynthesis	EG10419	glutathione synthetase (gshB)	-0.291
Cofactor, Carrier, and Vitamin Biosynthesis	EG11546	quinolinate phosphoribosyltransferase (decarboxylating) (nadC)	-0.448
Cofactor, Carrier, and Vitamin Biosynthesis	EG10663	NH3-dependent NAD+ synthetase (nadE)	-0.3
Cofactor, Carrier, and Vitamin Biosynthesis	EG11297	thiol:disulfide oxidoreductase - DsbAreduced (dsbA)		0.414
Cofactor, Carrier, and Vitamin Biosynthesis	EG12688	oxidized glutaredoxin 2 (grxB)	-0.694
Cofactor, Carrier, and Vitamin Biosynthesis	EG10589	methionine adenosyltransferase (metK)	0.417
Cofactor, Carrier, and Vitamin Biosynthesis	EG11810	glycine decarboxylase (gcvP)	-1.153	-0.333
Cofactor, Carrier, and Vitamin Biosynthesis	EG11442	aminomethyltransferase (gcvT)	-1.524	-0.456
Cofactor, Carrier, and Vitamin Biosynthesis	EG11002	thymidylate synthase (thyA)	-0.403
Cofactor, Carrier, and Vitamin Biosynthesis	EG10326	dihydrofolate reductase (folA)	0.377
Cofactor, Carrier, and Vitamin Biosynthesis	EG10408	serine hydroxymethyltransferase (glyA)	-0.343
Cofactor, Carrier, and Vitamin Biosynthesis	EG10274	Î²-ketoacyl-[acyl carrier protein] synthase I (fabB)	0.263
Cofactor, Carrier, and Vitamin Biosynthesis	EG11318	3-oxoacyl-[acyl-carrier-protein] reductase FabG (fabG)	0.337
Cofactor, Carrier, and Vitamin Biosynthesis	EG11836	coproporphyrinogen III dehydrogenase (hemN)	-0.196
Cofactor, Carrier, and Vitamin Biosynthesis	G6952	molybdopterin synthase sulfurtransferase (ynjE)	-0.534
Cofactor, Carrier, and Vitamin Biosynthesis	G7259	pyridoxal kinase I (pdxK)	0.399
Cofactor, Carrier, and Vitamin Biosynthesis	G6238	tRNA uridine 4-sulfurtransferase (thiI)	0.239
Cofactor, Carrier, and Vitamin Biosynthesis	EG10946	phosphoserine/phosphohydroxythreonine aminotransferase (serC)	-0.289
Cofactor, Carrier, and Vitamin Biosynthesis	EG11487	pyridoxine/pyridoxamine 5'-phosphate oxidase (pdxH)	-0.37
Cofactor, Carrier, and Vitamin Biosynthesis	G6879	pyridoxal kinase 2 (pdxY)	-0.417
Cell Structure Biosynthesis	EG11358	UDP-N-acetylglucosamine 1-carboxyvinyltransferase (murA)	0.371
Cell Structure Biosynthesis	EG11205	UDP-N-acetylenolpyruvoylglucosamine reductase (murB)		-0.394
Cell Structure Biosynthesis	EG11204	glutamate racemase (murI)	-0.379
Cell Structure Biosynthesis	EG10213	D-alanine--D-alanine ligase A (ddlA)		0.52
Cell Structure Biosynthesis	EG10605	PBP1BÎ³ (mrcB)	-0.281
Metabolic Regulator Biosynthesis	EG10110	betaine aldehyde dehydrogenase (betB)		0.349
Metabolic Regulator Biosynthesis	EG10650	nucleoside diphosphate kinase (ndk)	0.475	0.324
Other Biosynthesis	EG10274	Î²-ketoacyl-[acyl carrier protein] synthase I (fabB)	0.263
Other Biosynthesis	EG11318	3-oxoacyl-[acyl-carrier-protein] reductase FabG (fabG)	0.337
Other Biosynthesis	EG10001	alanine racemase 1 (alr)		0.744
Other Biosynthesis	EG11408	alanine racemase 2 (dadX)	-0.449
Other Biosynthesis	EG10076	3-dehydroquinate dehydratase (aroD)	-0.537
Other Biosynthesis	EG10088	aspartate-semialdehyde dehydrogenase (asd)	-0.352
Other Biosynthesis	EG10998	fused aspartate kinase/homoserine dehydrogenase 1 (thrA)	0.492	0.751
Other Biosynthesis	EG10361	4-aminobutyrate aminotransferase GabT (gabT)	-1.467
Other Biosynthesis	EG11286	acetylornithine deacetylase (argE)	-0.537
Other Biosynthesis	EG10188	siroheme synthase (cysG)	-0.253
Other Biosynthesis	EG10427	glutamyl-tRNA reductase (hemA)		-0.374
Other Biosynthesis	EG10553	lysine--tRNA ligase/Ap4A synthetase/Ap3A synthetase (lysU)	-0.499
Other Biosynthesis	EG10709	phenylalanine--tRNA ligase subunit Î± (pheS)	0.436	0.515
Other Biosynthesis	EG10710	phenylalanine--tRNA ligase subunit Î² (pheT)	0.397	0.428
Other Biosynthesis	EG10947	serine--tRNA ligase (serS)	-0.261
Other Biosynthesis	EG11043	tyrosine--tRNA ligase (tyrS)		0.419

## Sheet: Stimulus Response
Category	ID	Gene Name (ID)	[λ]	[C1]
Proteins Involved in Response to Starvation	EG11877	universal stress protein D (uspD)		0.377
Proteins Involved in Response to Starvation	EG11415	DNA protection during starvation protein (dps)	-0.748	0.381
Proteins Involved in Response to Starvation	EG10286	ferric citrate outer membrane transporter (fecA)	1.46	1.129
Proteins Involved in Response to Starvation	EG10872	50S ribosomal subunit protein L11 (rplK)	0.429
Proteins Involved in Response to Starvation	EG10072	lysine/arginine/ornithine ABC transporter periplasmic binding protein (argT)	-0.479	-0.645
Proteins Involved in Response to Starvation	G6969	protein kinase YeaG (yeaG)	-0.963
Proteins Involved in Response to Heat	EG10463	periplasmic serine endoprotease DegP (degP)	-0.904
Proteins Involved in Response to Heat	G6099	hydroxyacylglutathione hydrolase GloB (gloB)	-0.571
Proteins Involved in Response to Heat	EG11837	50S ribosomal subunit assembly factor BipA (bipA)	0.285
Proteins Involved in Response to Heat	EG10743	polynucleotide phosphorylase (pnp)	0.25
Proteins Involved in Response to Heat	EG12633	ADP-sugar pyrophosphatase (nudF)	-0.405
Proteins Involved in Response to Heat	EG11003	trigger factor (tig)	0.28
Proteins Involved in Response to Heat	EG10953	superoxide dismutase (Mn) (sodA)	0.343	0.342
Proteins Involved in Response to Heat	EG11535	small heat shock protein IbpB (ibpB)	1.056
Proteins Involved in Response to Heat	EG11534	small heat shock protein IbpA (ibpA)	0.389
Proteins Involved in Response to Heat	EG10776	phage shock protein A (pspA)	-0.425	-0.512
Proteins Involved in Response to Heat	EG11663	FKBP-type peptidyl-prolyl cis-trans isomerase SlyD (slyD)	0.352
Proteins Involved in Response to Heat	EG10461	chaperone protein HtpG (htpG)	0.611	0.48
Proteins Involved in Response to Heat	EG10241	chaperone protein DnaK (dnaK)	0.324	0.407
Proteins Involved in Response to Heat	G7744	molecular chaperone Hsp33 (hslO)	0.492
Proteins Involved in Response to Heat	EG11881	ATPase component of the HslVU protease (hslU)	0.39
Proteins Involved in Response to Heat	EG10599	chaperonin GroEL (groL)	0.345
Proteins Involved in Response to Heat	EG10240	chaperone protein DnaJ (dnaJ)	0.392	0.356
Proteins Involved in Response to Heat	EG10542	Lon protease (lon)	0.365
Proteins Involved in Response to Heat	EG11592	DUF493 domain-containing protein YbeD (ybeD)	0.483
Proteins Involved in Response to Cold	EG11178	30S ribosome binding factor (rbfA)	0.381
Proteins Involved in Response to Cold	EG11837	50S ribosomal subunit assembly factor BipA (bipA)	0.285
Proteins Involved in Response to Cold	EG10215	ATP-dependent RNA helicase DeaD (deaD)	0.726
Proteins Involved in Response to DNA Damage	EG10230	RNA polymerase-binding transcription factor DksA (dksA)	0.401
Proteins Involved in Response to DNA Damage	EG10461	chaperone protein HtpG (htpG)	0.611	0.48
Proteins Involved in Response to DNA Damage	G6276	DNA-binding transcriptional repressor AllR (allR)	-0.611
Proteins Involved in Response to DNA Damage	EG10635	N-acetylglucosamine-specific PTS enzyme IIABC component (nagE)	-0.422
Proteins Involved in Response to DNA Damage	G6379	radiation resistance protein YbgI (ybgI)	-0.342
Proteins Involved in Response to DNA Damage	G6460	DUF535 domain-containing protein YbjX (ybjX)	0.793
Proteins Involved in Response to DNA Damage	EG10669	outer membrane protein A (ompA)	0.693	0.841
Proteins Involved in Response to DNA Damage	EG11619	transcription-repair coupling factor (mfd)	-0.264
Proteins Involved in Response to DNA Damage	EG12399	dihydroxyacetone kinase subunit M (dhaM)		0.335
Proteins Involved in Response to DNA Damage	EG10030	adenosine deaminase (add)		-0.409
Proteins Involved in Response to DNA Damage	G6894	putative adhesin-related protein YdhQ (ydhQ)		0.577
Proteins Involved in Response to DNA Damage	G6929	putative endoribonuclease YdiZ (ydiZ)	-0.481
Proteins Involved in Response to DNA Damage	EG10663	NH3-dependent NAD+ synthetase (nadE)	-0.3
Proteins Involved in Response to DNA Damage	EG11808	DNA damage-inducible protein YebG (yebG)	0.486
Proteins Involved in Response to DNA Damage	EG10921	ferritin iron storage protein (ftnA)		-0.434
Proteins Involved in Response to DNA Damage	EG10594	D-galactose/methyl-galactoside ABC transporter membrane subunit (mglC)	-0.452	-1.123
Proteins Involved in Response to DNA Damage	EG10592	D-galactose/methyl-galactoside ABC transporter ATP binding subunit (mglA)	-0.4	-0.89
Proteins Involved in Response to DNA Damage	G7173	tail-anchored inner membrane protein ElaB (elaB)	-0.567
Proteins Involved in Response to DNA Damage	G7558	L-glyceraldehyde 3-phosphate reductase (gpr)	-0.545	-0.351
Proteins Involved in Response to DNA Damage	EG11178	30S ribosome binding factor (rbfA)	0.381
Proteins Involved in Response to DNA Damage	G7658	intermembrane phospholipid transport system protein MlaB (mlaB)	0.604
Proteins Involved in Response to DNA Damage	EG12102	Fe2+ transporter FeoB (feoB)	1.006	0.539
Proteins Involved in Response to DNA Damage	EG10377	glycogen synthase (glgA)	-0.493	-0.544
Proteins Involved in Response to DNA Damage	EG10378	1,4-Î±-glucan branching enzyme (glgB)	-0.749	-2.308
Proteins Involved in Response to DNA Damage	EG10088	aspartate-semialdehyde dehydrogenase (asd)	-0.352
Proteins Involved in Response to DNA Damage	EG20044	C4 dicarboxylate/orotate:H+ symporter (dctA)		-1.017
Proteins Involved in Response to DNA Damage	EG12286	putative L-xylulose 5-phosphate 3-epimerase (sgbU)	-0.467
Proteins Involved in Response to DNA Damage	EG10242	Î² sliding clamp (dnaN)	0.259
Proteins Involved in Response to DNA Damage	EG11858	formate dehydrogenase O subunit Î± (fdoG)	0.615
Proteins Involved in Response to DNA Damage	EG10330	fumarate reductase flavoprotein subunit (frdA)	-0.582
Proteins Involved in Response to DNA Damage	EG11281	DNA mismatch repair protein MutL (mutL)		-0.382
Proteins Involved in Response to DNA Damage	EG10220	phosphopentomutase (deoB)	-0.242	-0.298
Proteins Involved in Response to Osmotic Stress	EG10188	siroheme synthase (cysG)	-0.253
Proteins Involved in Response to Osmotic Stress	EG10110	betaine aldehyde dehydrogenase (betB)		0.349
Proteins Involved in Response to Osmotic Stress	EG11391	periplasmic chaperone OsmY (osmY)	-0.654	0.471
Proteins Involved in Response to Osmotic Stress	EG12012	glycine betaine ABC transporter periplasmic binding protein OsmF (osmF)	-0.513	0.552
Proteins Involved in Response to pH	EG10953	superoxide dismutase (Mn) (sodA)	0.343	0.342
Oxidant Detoxification Proteins	EG10129	thioredoxin/glutathione peroxidase (btuE)	-0.608
Oxidant Detoxification Proteins	EG10511	catalase/hydroperoxidase HPI (katG)	-0.579
Oxidant Detoxification Proteins	G7553	disulfide reductase / organic hydroperoxide reductase (yghU)	-0.509
Oxidant Detoxification Proteins	EG10953	superoxide dismutase (Mn) (sodA)	0.343	0.342
Other Proteins involved in Stimulus Response	EG10326	dihydrofolate reductase (folA)	0.377
Other Proteins involved in Stimulus Response	EG10605	PBP1BÎ³ (mrcB)	-0.281
Other Proteins involved in Stimulus Response	EG11502	sensor lipoprotein RcsF (rcsF)	-0.361
Other Proteins involved in Stimulus Response	EG10213	D-alanine--D-alanine ligase A (ddlA)		0.52
Other Proteins involved in Stimulus Response	EG11704	multidrug efflux pump RND permease AcrB (acrB)	0.21
Other Proteins involved in Stimulus Response	EG11703	multidrug efflux pump membrane fusion lipoprotein AcrA (acrA)	0.231
Other Proteins involved in Stimulus Response	EG12454	Cys-tRNAPro and Cys-tRNACys deacylase (ybaK)	0.48
Other Proteins involved in Stimulus Response	EG12427	molybdate ABC transporter periplasmic binding protein (modA)	0.481
Other Proteins involved in Stimulus Response	EG11415	DNA protection during starvation protein (dps)	-0.748	0.381
Other Proteins involved in Stimulus Response	EG11628	L-arginine ABC transporter periplasmic binding protein (artJ)	-0.315
Other Proteins involved in Stimulus Response	EG11624	L-arginine ABC transporter ATP binding subunit (artP)	-0.418
Other Proteins involved in Stimulus Response	EG10156	ATP-dependent Clp protease ATP-binding subunit ClpA (clpA)	-0.292	-0.274
Other Proteins involved in Stimulus Response	EG10547	DNA-binding transcriptional dual regulator Lrp (lrp)	-0.441
Other Proteins involved in Stimulus Response	EG11265	cytidylate kinase (cmk)	0.296
Other Proteins involved in Stimulus Response	EG11540	NAD(P)H:quinone oxidoreductase (wrbA)	-0.616
Other Proteins involved in Stimulus Response	EG10801	fused DNA-binding transcriptional repressor / proline dehydrogenase / 1-pyrroline-5-carboxylate dehydrogenase PutA (putA)	-0.475	-0.645
Other Proteins involved in Stimulus Response	G6527	ferrous iron transport system protein EfeO (efeO)	0.946
Other Proteins involved in Stimulus Response	G6570	DUF1471 domain-containing multiple stress resistance outer membrane protein BhsA (bhsA)	-0.838	-1.595
Other Proteins involved in Stimulus Response	EG11012	Ton complex subunit TonB (tonB)	0.428	0.462
Other Proteins involved in Stimulus Response	EG11325	aconitate hydratase 1 (acnA)	-0.468
Other Proteins involved in Stimulus Response	G6701	putative pyruvate-flavodoxin oxidoreductase (ydbK)	0.899	0.37
Other Proteins involved in Stimulus Response	EG10710	phenylalanine--tRNA ligase subunit Î² (pheT)	0.397	0.428
Other Proteins involved in Stimulus Response	EG10709	phenylalanine--tRNA ligase subunit Î± (pheS)	0.436	0.515
Other Proteins involved in Stimulus Response	G6939	ATP-independent periplasmic chaperone (spy)	-0.379
Other Proteins involved in Stimulus Response	G6969	protein kinase YeaG (yeaG)	-0.963
Other Proteins involved in Stimulus Response	EG11530	long-chain-fatty-acid--CoA ligase (fadD)	-0.528	-0.825
Other Proteins involved in Stimulus Response	EG11221	NADP+-dependent glucose-6-phosphate dehydrogenase (zwf)	-0.203	-0.272
Other Proteins involved in Stimulus Response	EG11140	Phosphorylated DNA-binding transcriptional activator UvrY (uvrY)	-0.235
Other Proteins involved in Stimulus Response	EG11418	dCTP deaminase (dcd)	0.641	0.849
Other Proteins involved in Stimulus Response	EG11618	Phosphorylated DNA-binding transcriptional activator BaeR (baeR)	-0.357
Other Proteins involved in Stimulus Response	EG10593	D-galactose/methyl-galactoside ABC transporter periplasmic binding protein (mglB)		-0.596
Other Proteins involved in Stimulus Response	EG10885	50S ribosomal subunit protein L25 (rplY)	0.438
Other Proteins involved in Stimulus Response	EG12124	histidine ABC transporter periplasmic binding protein (hisJ)	-0.816
Other Proteins involved in Stimulus Response	EG10072	lysine/arginine/ornithine ABC transporter periplasmic binding protein (argT)	-0.479	-0.645
Other Proteins involved in Stimulus Response	EG10421	inosine 5'-monophosphate dehydrogenase (guaB)	0.435	0.375
Other Proteins involved in Stimulus Response	EG12401	23S rRNA m2A2503 methyltransferase/tRNA m2A37 methyltransferase (rlmN)	0.351
Other Proteins involved in Stimulus Response	EG10408	serine hydroxymethyltransferase (glyA)	-0.343
Other Proteins involved in Stimulus Response	EG10456	nitric oxide dioxygenase (hmp)	-0.769
Other Proteins involved in Stimulus Response	G7395	K+ binding protein (kbp)	-0.704
Other Proteins involved in Stimulus Response	EG10603	DNA-binding transcriptional repressor MprA (mprA)		0.414
Other Proteins involved in Stimulus Response	EG12712	S-ribosylhomocysteine lyase (luxS)	-0.836
Other Proteins involved in Stimulus Response	EG11002	thymidylate synthase (thyA)	-0.403
Other Proteins involved in Stimulus Response	EG12188	PtsP-phosphorylated (ptsP)	-0.376
Other Proteins involved in Stimulus Response	EG11324	2-octaprenyl-6-methoxyphenol 4-hydroxylase (ubiH)	-0.587
Other Proteins involved in Stimulus Response	EG11427	transketolase 1 (tktA)	0.274
Other Proteins involved in Stimulus Response	G7532	putative Fe2+-trafficking protein (yggX)	-0.941
Other Proteins involved in Stimulus Response	G7574	BOF family protein YgiW (ygiW)	-0.529	0.613
Other Proteins involved in Stimulus Response	EG10062	ArcB-N-phospho-L-histidine-292 (arcB)	-0.489
Other Proteins involved in Stimulus Response	EG10903	30S ribosomal subunit protein S4 (rpsD)	0.372
Other Proteins involved in Stimulus Response	EG10904	30S ribosomal subunit protein S5 (rpsE)	0.432
Other Proteins involved in Stimulus Response	EG10869	50S ribosomal subunit protein L6 (rplF)	0.397
Other Proteins involved in Stimulus Response	EG10882	50S ribosomal subunit protein L22 (rplV)	0.358
Other Proteins involved in Stimulus Response	EG10867	50S ribosomal subunit protein L4 (rplD)	0.526
Other Proteins involved in Stimulus Response	G7746	putative RNA-binding protein YhgF (yhgF)		0.266
Other Proteins involved in Stimulus Response	EG12628	dipeptide ABC transporter ATP binding subunit DppF (dppF)		-0.318
Other Proteins involved in Stimulus Response	EG10424	DNA gyrase subunit B (gyrB)	0.317
Other Proteins involved in Stimulus Response	EG10815	ribose ABC transporter periplasmic binding protein (rbsB)	-0.394	-0.419
Other Proteins involved in Stimulus Response	EG11297	thiol:disulfide oxidoreductase - DsbAreduced (dsbA)		0.414
Other Proteins involved in Stimulus Response	EG11877	universal stress protein D (uspD)		0.377
Other Proteins involved in Stimulus Response	EG10396	glycerol facilitator (glpF)	-0.446
Other Proteins involved in Stimulus Response	EG10872	50S ribosomal subunit protein L11 (rplK)	0.429
Other Proteins involved in Stimulus Response	EG10894	RNA polymerase subunit Î² (rpoB)	0.231
Other Proteins involved in Stimulus Response	EG10895	RNA polymerase subunit Î²' (rpoC)	0.221
Other Proteins involved in Stimulus Response	EG10702	glucose-6-phosphate isomerase (pgi)	-0.208
Other Proteins involved in Stimulus Response	EG11448	acetyl-CoA synthetase (AMP-forming) (acs)	-1.011	-0.769
Other Proteins involved in Stimulus Response	EG12525	Mg2+ importing P-type ATPase (mgtA)	0.976
Other Proteins involved in Stimulus Response	EG10287	ferric citrate ABC transporter periplasmic binding protein (fecB)	1.452	1.448
Other Proteins involved in Stimulus Response	EG10286	ferric citrate outer membrane transporter (fecA)	1.46	1.129
Other Proteins involved in Stimulus Response	EG10460	type I restriction enzyme EcoKI specificity protein (hsdS)	-0.448
Other Proteins involved in Stimulus Response	EG10061	Phosphorylated DNA-binding transcriptional dual regulator ArcA (arcA)	-0.378

## Sheet: Cell Exterior
Category	ID	Gene Name (ID)	[λ]	[C1]
Transport Proteins	EG11504	L-methionine/D-methionine ABC transporter membrane anchored binding protein (metQ)	0.311
Transport Proteins	EG11621	L-methionine/D-methionine ABC transporter ATP binding subunit (metN)	0.345
Transport Proteins	EG11628	L-arginine ABC transporter periplasmic binding protein (artJ)	-0.315
Transport Proteins	EG11624	L-arginine ABC transporter ATP binding subunit (artP)	-0.418
Transport Proteins	G7039	cystine ABC transporter periplasmic binding protein (tcyJ)	-0.61	-0.329
Transport Proteins	EG12124	histidine ABC transporter periplasmic binding protein (hisJ)	-0.816
Transport Proteins	EG10072	lysine/arginine/ornithine ABC transporter periplasmic binding protein (argT)	-0.479	-0.645
Transport Proteins	EG20044	C4 dicarboxylate/orotate:H+ symporter (dctA)		-1.017
Transport Proteins	EG11703	multidrug efflux pump membrane fusion lipoprotein AcrA (acrA)	0.231
Transport Proteins	EG10635	N-acetylglucosamine-specific PTS enzyme IIABC component (nagE)	-0.422
Transport Proteins	EG10787	EIIBCglc - phosphorylated (ptsG)	0.387
Transport Proteins	EG10567	mannose-specific PTS enzyme IIAB component (manX)	0.431
Transport Proteins	EG10594	D-galactose/methyl-galactoside ABC transporter membrane subunit (mglC)	-0.452	-1.123
Transport Proteins	EG10592	D-galactose/methyl-galactoside ABC transporter ATP binding subunit (mglA)	-0.4	-0.89
Transport Proteins	EG10593	D-galactose/methyl-galactoside ABC transporter periplasmic binding protein (mglB)		-0.596
Transport Proteins	EG10336	fructose-specific PTS multiphosphoryl transfer protein FruA (fruA)	0.352
Transport Proteins	G7990	FruB - his299 phosphorylated (fruB)	0.401
Transport Proteins	EG10970	sorbitol-specific PTS enzyme IIA component (srlB)		0.796
Transport Proteins	EG10615	mannitol-specific PTS enzyme IICBA component (mtlA)		-0.48
Transport Proteins	EG10815	ribose ABC transporter periplasmic binding protein (rbsB)	-0.394	-0.419
Transport Proteins	EG10558	maltose ABC transporter ATP binding subunit (malK)	0.539
Transport Proteins	EG12517	galactofuranose ABC transporter periplasmic binding protein (ytfQ)	-1.417	-0.767
Transport Proteins	EG12127	trehalose-specific PTS enzyme IIBC component (treB)	0.434
Transport Proteins	EG12427	molybdate ABC transporter periplasmic binding protein (modA)	0.481
Transport Proteins	EG10401	sn-glycerol 3-phosphate:phosphate antiporter (glpT)	0.635
Transport Proteins	EG12102	Fe2+ transporter FeoB (feoB)	1.006	0.539
Transport Proteins	EG12525	Mg2+ importing P-type ATPase (mgtA)	0.976
Transport Proteins	EG11704	multidrug efflux pump RND permease AcrB (acrB)	0.21
Transport Proteins	G6414	iron catecholate outer membrane transporter (fiu)	1.029	0.801
Transport Proteins	EG11012	Ton complex subunit TonB (tonB)	0.428	0.462
Transport Proteins	EG10155	ferric dihyroxybenzoylserine outer membrane transporter (cirA)	1.154	1.119
Transport Proteins	EG10272	Ton complex subunit ExbD (exbD)	0.623
Transport Proteins	EG10287	ferric citrate ABC transporter periplasmic binding protein (fecB)	1.452	1.448
Transport Proteins	EG10286	ferric citrate outer membrane transporter (fecA)	1.46	1.129
Transport Proteins	EG10671	outer membrane porin F (ompF)	-0.414	-0.904
Transport Proteins	EG10752	spermidine preferential ABC transporter periplasmic binding protein (potD)	0.446
Transport Proteins	EG12012	glycine betaine ABC transporter periplasmic binding protein OsmF (osmF)	-0.513	0.552
Transport Proteins	EG11160	small conductance mechanosensitive channel MscS (mscS)	-0.329
Transport Proteins	EG12628	dipeptide ABC transporter ATP binding subunit DppF (dppF)		-0.318
Transport Proteins	EG10396	glycerol facilitator (glpF)	-0.446
Cell Wall Biogenesis/Organization Proteins	EG10605	PBP1BÎ³ (mrcB)	-0.281
Cell Wall Biogenesis/Organization Proteins	EG10213	D-alanine--D-alanine ligase A (ddlA)		0.52
Cell Wall Biogenesis/Organization Proteins	G6622	lytic murein transglycosylase E (emtA)		0.59
Cell Wall Biogenesis/Organization Proteins	G6968	MltA-interacting protein (mipA)		0.388
Cell Wall Biogenesis/Organization Proteins	EG11358	UDP-N-acetylglucosamine 1-carboxyvinyltransferase (murA)	0.371
Cell Wall Biogenesis/Organization Proteins	EG11204	glutamate racemase (murI)	-0.379
Cell Wall Biogenesis/Organization Proteins	EG11205	UDP-N-acetylenolpyruvoylglucosamine reductase (murB)		-0.394
Cell Wall Biogenesis/Organization Proteins	EG10001	alanine racemase 1 (alr)		0.744
Lipopolysaccharide Metabolism Proteins	G7146	Kdo2-lipid A phosphotransferase (lpxT)	0.523
Lipopolysaccharide Metabolism Proteins	G7090	regulator of length of O-antigen component of lipopolysaccharide chains (wzzB)	0.223
Lipopolysaccharide Metabolism Proteins	EG11981	UDP-galactopyranose mutase (glf)	-0.432
Lipopolysaccharide Metabolism Proteins	EG10518	3-deoxy-D-manno-octulosonate 8-phosphate synthase (kdsA)	-0.2
Lipopolysaccharide Metabolism Proteins	EG10973	D-arabinose 5-phosphate isomerase GutQ (gutQ)	-0.354
Lipopolysaccharide Metabolism Proteins	EG11983	Î²-1,6-galactofuranosyltransferase WbbI (wbbI)	-0.324
Lipopolysaccharide Metabolism Proteins	EG11423	putative ADP-heptose:LPS heptosyltransferase 4 (waaU)	-0.345
Lipopolysaccharide Metabolism Proteins	EG11189	ADP-heptose:LPS heptosyltransferase 1 (waaC)	-0.729
Flagellar Proteins	EG10321	flagellar filament structural protein (fliC)	-2.57	-0.64
Outer Membrane Proteins	EG10671	outer membrane porin F (ompF)	-0.414	-0.904
Outer Membrane Proteins	EG11164	DUF1190 domain-containing protein YgiB (ygiB)	0.303
Outer Membrane Proteins	G6622	lytic murein transglycosylase E (emtA)		0.59
Outer Membrane Proteins	G6570	DUF1471 domain-containing multiple stress resistance outer membrane protein BhsA (bhsA)	-0.838	-1.595
Outer Membrane Proteins	EG12271	PF13488 family lipoprotein YiaD (yiaD)	-0.685
Outer Membrane Proteins	G6968	MltA-interacting protein (mipA)		0.388
Outer Membrane Proteins	EG10155	ferric dihyroxybenzoylserine outer membrane transporter (cirA)	1.154	1.119
Outer Membrane Proteins	EG11502	sensor lipoprotein RcsF (rcsF)	-0.361
Outer Membrane Proteins	EG10286	ferric citrate outer membrane transporter (fecA)	1.46	1.129
Outer Membrane Proteins	G6414	iron catecholate outer membrane transporter (fiu)	1.029	0.801
Outer Membrane Proteins	EG10669	outer membrane protein A (ompA)	0.693	0.841
Plasma Membrane Proteins	EG10282	fructose-bisphosphate aldolase class II (fbaA)	-0.361
Plasma Membrane Proteins	EG11858	formate dehydrogenase O subunit Î± (fdoG)	0.615
Plasma Membrane Proteins	G6423	putative ATP-binding protein YbiT (ybiT)	0.419
Plasma Membrane Proteins	EG12271	PF13488 family lipoprotein YiaD (yiaD)	-0.685
Plasma Membrane Proteins	EG10743	polynucleotide phosphorylase (pnp)	0.25
Plasma Membrane Proteins	EG11189	ADP-heptose:LPS heptosyltransferase 1 (waaC)	-0.729
Plasma Membrane Proteins	EG10463	periplasmic serine endoprotease DegP (degP)	-0.904
Plasma Membrane Proteins	EG12801	intermembrane phospholipid transport system, ATP binding subunit MlaF (mlaF)	0.322
Plasma Membrane Proteins	EG12623	putative transporter YbaL (ybaL)	0.486
Plasma Membrane Proteins	EG10098	ATP synthase F1 complex subunit Î± (atpA)	0.279
Plasma Membrane Proteins	EG10105	ATP synthase F1 complex subunit Î´ (atpH)	0.239
Plasma Membrane Proteins	EG11403	exopolyphosphatase (ppx)	-0.383
Plasma Membrane Proteins	G6250	PF09619 family lipoprotein YbaY (ybaY)	-0.534	0.629
Plasma Membrane Proteins	EG10401	sn-glycerol 3-phosphate:phosphate antiporter (glpT)	0.635
Plasma Membrane Proteins	EG11659	lipoprotein YedD (yedD)	-0.377
Plasma Membrane Proteins	EG10696	aminopeptidase N (pepN)	-0.506	-0.275
Plasma Membrane Proteins	EG10043	3'(2'),5'-bisphosphate nucleotidase (cysQ)	-1.212
Plasma Membrane Proteins	G6253	putative inner membrane protein (ylaC)	-0.313
Plasma Membrane Proteins	EG11407	D-amino acid dehydrogenase (dadA)	-0.627	-0.465
Plasma Membrane Proteins	EG10241	chaperone protein DnaK (dnaK)	0.324	0.407
Plasma Membrane Proteins	G6450	DUF3828 domain-containing lipoprotein YbjP (ybjP)	-0.74
Plasma Membrane Proteins	EG10391	anaerobic glycerol-3-phosphate dehydrogenase subunit A (glpA)	0.684	0.872
Plasma Membrane Proteins	EG10461	chaperone protein HtpG (htpG)	0.611	0.48
Plasma Membrane Proteins	EG12870	DUF697 domain-containing inner membrane protein YcjF (ycjF)	0.634
Plasma Membrane Proteins	EG10102	ATP synthase F0 complex subunit c (atpE)	0.313
Plasma Membrane Proteins	EG10396	glycerol facilitator (glpF)	-0.446
Plasma Membrane Proteins	EG11608	cardiolipin synthase A (clsA)	-0.399
Plasma Membrane Proteins	G7090	regulator of length of O-antigen component of lipopolysaccharide chains (wzzB)	0.223
Plasma Membrane Proteins	EG11963	L-lactate dehydrogenase (lldD)	-0.462	-0.788
Plasma Membrane Proteins	G7146	Kdo2-lipid A phosphotransferase (lpxT)	0.523
Plasma Membrane Proteins	EG10062	ArcB-N-phospho-L-histidine-292 (arcB)	-0.489
Plasma Membrane Proteins	EG10605	PBP1BÎ³ (mrcB)	-0.281
Plasma Membrane Proteins	EG12102	Fe2+ transporter FeoB (feoB)	1.006	0.539
Plasma Membrane Proteins	EG11160	small conductance mechanosensitive channel MscS (mscS)	-0.329
Plasma Membrane Proteins	G7128	tagatose-1,6-bisphosphate aldolase 2 subunit GatZ (gatZ)	-0.495
Plasma Membrane Proteins	G7690	outer membrane permeability factor YhdP (yhdP)	-0.356
Plasma Membrane Proteins	EG12799	intermembrane phospholipid transport system, substrate binding protein MlaD (mlaD)	0.432
Plasma Membrane Proteins	EG10138	CDP-diacylglycerol diphosphatase (cdh)	0.293
Plasma Membrane Proteins	EG10956	S49 peptidase family protein (sohB)		0.499
Plasma Membrane Proteins	G6872	SoxR [2Fe-2S] reducing system protein RsxB (rsxB)	0.615
Plasma Membrane Proteins	EG12224	putative membrane fusion protein YhiI (yhiI)		0.485
Plasma Membrane Proteins	G7173	tail-anchored inner membrane protein ElaB (elaB)	-0.567
Plasma Membrane Proteins	EG12525	Mg2+ importing P-type ATPase (mgtA)	0.976
Plasma Membrane Proteins	EG11010	Tol-Pal system protein TolQ (tolQ)	0.353
Plasma Membrane Proteins	EG10787	EIIBCglc - phosphorylated (ptsG)	0.387
Plasma Membrane Proteins	EG10615	mannitol-specific PTS enzyme IICBA component (mtlA)		-0.48
Plasma Membrane Proteins	EG10336	fructose-specific PTS multiphosphoryl transfer protein FruA (fruA)	0.352
Plasma Membrane Proteins	EG12127	trehalose-specific PTS enzyme IIBC component (treB)	0.434
Plasma Membrane Proteins	EG20044	C4 dicarboxylate/orotate:H+ symporter (dctA)		-1.017
Plasma Membrane Proteins	EG10635	N-acetylglucosamine-specific PTS enzyme IIABC component (nagE)	-0.422
Plasma Membrane Proteins	EG10567	mannose-specific PTS enzyme IIAB component (manX)	0.431
Plasma Membrane Proteins	EG11704	multidrug efflux pump RND permease AcrB (acrB)	0.21
Plasma Membrane Proteins	EG10015	cytoskeleton protein RodZ (rodZ)	-0.261
Plasma Membrane Proteins	EG10179	cytochrome bo3 ubiquinol oxidase subunit 1 (cyoB)	0.379
Plasma Membrane Proteins	EG10272	Ton complex subunit ExbD (exbD)	0.623
Plasma Membrane Proteins	G6574	lipoprotein release complex - ATP binding subunit (lolD)	-0.264	-0.361
Plasma Membrane Proteins	EG12124	histidine ABC transporter periplasmic binding protein (hisJ)	-0.816
Plasma Membrane Proteins	EG10594	D-galactose/methyl-galactoside ABC transporter membrane subunit (mglC)	-0.452	-1.123
Plasma Membrane Proteins	EG10593	D-galactose/methyl-galactoside ABC transporter periplasmic binding protein (mglB)		-0.596
Plasma Membrane Proteins	G7039	cystine ABC transporter periplasmic binding protein (tcyJ)	-0.61	-0.329
Plasma Membrane Proteins	EG10592	D-galactose/methyl-galactoside ABC transporter ATP binding subunit (mglA)	-0.4	-0.89
Plasma Membrane Proteins	EG12517	galactofuranose ABC transporter periplasmic binding protein (ytfQ)	-1.417	-0.767
Plasma Membrane Proteins	EG11621	L-methionine/D-methionine ABC transporter ATP binding subunit (metN)	0.345
Plasma Membrane Proteins	EG11504	L-methionine/D-methionine ABC transporter membrane anchored binding protein (metQ)	0.311
Plasma Membrane Proteins	EG10287	ferric citrate ABC transporter periplasmic binding protein (fecB)	1.452	1.448
Plasma Membrane Proteins	EG12628	dipeptide ABC transporter ATP binding subunit DppF (dppF)		-0.318
Plasma Membrane Proteins	EG12012	glycine betaine ABC transporter periplasmic binding protein OsmF (osmF)	-0.513	0.552
Plasma Membrane Proteins	EG11624	L-arginine ABC transporter ATP binding subunit (artP)	-0.418
Plasma Membrane Proteins	EG10597	Z-ring positioning protein MinD (minD)	0.289
Plasma Membrane Proteins	EG10801	fused DNA-binding transcriptional repressor / proline dehydrogenase / 1-pyrroline-5-carboxylate dehydrogenase PutA (putA)	-0.475	-0.645
Plasma Membrane Proteins	EG11530	long-chain-fatty-acid--CoA ligase (fadD)	-0.528	-0.825
Plasma Membrane Proteins	EG10638	nitrate reductase A subunit Î± (narG)	-0.629	-0.282
Plasma Membrane Proteins	EG10639	nitrate reductase A subunit Î² (narH)	-0.799	-0.351
Plasma Membrane Proteins	EG10330	fumarate reductase flavoprotein subunit (frdA)	-0.582
Plasma Membrane Proteins	EG10331	fumarate reductase iron-sulfur protein (frdB)	-0.603
Plasma Membrane Proteins	EG12087	NADH:quinone oxidoreductase subunit G (nuoG)		-0.262
Plasma Membrane Proteins	EG11703	multidrug efflux pump membrane fusion lipoprotein AcrA (acrA)	0.231
Plasma Membrane Proteins	EG11012	Ton complex subunit TonB (tonB)	0.428	0.462
Plasma Membrane Proteins	EG10178	cytochrome bo3 ubiquinol oxidase subunit 2 (cyoA)	0.356
Plasma Membrane Proteins	G7682	periplasmic serine endoprotease (degQ)	-0.592	-0.369
Plasma Membrane Proteins	G7990	FruB - his299 phosphorylated (fruB)	0.401
Plasma Membrane Proteins	EG10776	phage shock protein A (pspA)	-0.425	-0.512
Plasma Membrane Proteins	EG10558	maltose ABC transporter ATP binding subunit (malK)	0.539
Plasma Membrane Proteins	EG11801	hydrogenase 2 large subunit (hybC)		-0.478
Periplasmic Proteins	G6952	molybdopterin synthase sulfurtransferase (ynjE)	-0.534
Periplasmic Proteins	EG10399	glycerophosphoryl diester phosphodiesterase GlpQ (glpQ)	0.58
Periplasmic Proteins	EG10129	thioredoxin/glutathione peroxidase (btuE)	-0.608
Periplasmic Proteins	EG11502	sensor lipoprotein RcsF (rcsF)	-0.361
Periplasmic Proteins	EG10669	outer membrane protein A (ompA)	0.693	0.841
Periplasmic Proteins	EG10605	PBP1BÎ³ (mrcB)	-0.281
Periplasmic Proteins	EG11704	multidrug efflux pump RND permease AcrB (acrB)	0.21
Periplasmic Proteins	G7690	outer membrane permeability factor YhdP (yhdP)	-0.356
Periplasmic Proteins	EG12799	intermembrane phospholipid transport system, substrate binding protein MlaD (mlaD)	0.432
Periplasmic Proteins	EG11858	formate dehydrogenase O subunit Î± (fdoG)	0.615
Periplasmic Proteins	EG10456	nitric oxide dioxygenase (hmp)	-0.769
Periplasmic Proteins	EG10593	D-galactose/methyl-galactoside ABC transporter periplasmic binding protein (mglB)		-0.596
Periplasmic Proteins	EG11807	secreted protein YebF (yebF)		1.108
Periplasmic Proteins	G6250	PF09619 family lipoprotein YbaY (ybaY)	-0.534	0.629
Periplasmic Proteins	EG12427	molybdate ABC transporter periplasmic binding protein (modA)	0.481
Periplasmic Proteins	EG11628	L-arginine ABC transporter periplasmic binding protein (artJ)	-0.315
Periplasmic Proteins	EG11625	putative ABC transporter periplasmic binding protein ArtI (artI)	-1.206
Periplasmic Proteins	EG12124	histidine ABC transporter periplasmic binding protein (hisJ)	-0.816
Periplasmic Proteins	G7039	cystine ABC transporter periplasmic binding protein (tcyJ)	-0.61	-0.329
Periplasmic Proteins	EG11934	acid phosphatase / phosphotransferase (aphA)	0.78
Periplasmic Proteins	EG10072	lysine/arginine/ornithine ABC transporter periplasmic binding protein (argT)	-0.479	-0.645
Periplasmic Proteins	EG11012	Ton complex subunit TonB (tonB)	0.428	0.462
Periplasmic Proteins	G7311	Î²-barrel assembly-enhancing protease (bepA)	-0.521
Periplasmic Proteins	EG11703	multidrug efflux pump membrane fusion lipoprotein AcrA (acrA)	0.231
Periplasmic Proteins	EG12067	periplasmic nitrate reductase subunit NapA (napA)	-0.326
Periplasmic Proteins	EG10033	glucose-1-phosphatase (agp)	-0.343
Periplasmic Proteins	G7716	peptidyl-prolyl cis-trans isomerase FkpA (fkpA)	-0.275
Periplasmic Proteins	G7682	periplasmic serine endoprotease (degQ)	-0.592	-0.369
Periplasmic Proteins	G7574	BOF family protein YgiW (ygiW)	-0.529	0.613
Periplasmic Proteins	G6939	ATP-independent periplasmic chaperone (spy)	-0.379
Periplasmic Proteins	G6527	ferrous iron transport system protein EfeO (efeO)	0.946
Periplasmic Proteins	G6104	periplasmic chaperone, inhibitor of vertebrate C-type lysozyme (ivy)		0.695
Periplasmic Proteins	EG11820	protein YceI (yceI)		0.754
Periplasmic Proteins	EG11391	periplasmic chaperone OsmY (osmY)	-0.654	0.471
Periplasmic Proteins	EG10959	arginine decarboxylase, biosynthetic (speA)	0.289
Periplasmic Proteins	EG12517	galactofuranose ABC transporter periplasmic binding protein (ytfQ)	-1.417	-0.767
Periplasmic Proteins	EG12012	glycine betaine ABC transporter periplasmic binding protein OsmF (osmF)	-0.513	0.552
Periplasmic Proteins	EG10815	ribose ABC transporter periplasmic binding protein (rbsB)	-0.394	-0.419
Periplasmic Proteins	EG11504	L-methionine/D-methionine ABC transporter membrane anchored binding protein (metQ)	0.311
Periplasmic Proteins	EG10287	ferric citrate ABC transporter periplasmic binding protein (fecB)	1.452	1.448
Periplasmic Proteins	EG10212	peptidyl-dipeptidase Dcp (dcp)	-0.324
Periplasmic Proteins	G6763	PQQ-like domain-containing protein YncE (yncE)	1.09	1.18
Periplasmic Proteins	EG10463	periplasmic serine endoprotease DegP (degP)	-0.904
Periplasmic Proteins	EG10752	spermidine preferential ABC transporter periplasmic binding protein (potD)	0.446
Periplasmic Proteins	EG11297	thiol:disulfide oxidoreductase - DsbAreduced (dsbA)		0.414
Periplasmic Proteins	EG12859	glucan biosynthesis protein D (opgD)	-0.421
Cell Wall Component Proteins	EG10282	fructose-bisphosphate aldolase class II (fbaA)	-0.361
Cell Wall Component Proteins	EG10605	PBP1BÎ³ (mrcB)	-0.281
Cell Wall Component Proteins	EG11621	L-methionine/D-methionine ABC transporter ATP binding subunit (metN)	0.345

## Sheet: Cellular Processes GO 0044764 
Category	ID	Gene Name (ID)	[λ]	[C1]
Cell Cycle and Division Proteins	EG11003	trigger factor (tig)	0.28
Cell Cycle and Division Proteins	EG10159	ATP-dependent Clp protease ATP-binding subunit ClpX (clpX)	0.232
Cell Cycle and Division Proteins	EG10461	chaperone protein HtpG (htpG)	0.611	0.48
Cell Cycle and Division Proteins	EG11010	Tol-Pal system protein TolQ (tolQ)	0.353
Cell Cycle and Division Proteins	EG10597	Z-ring positioning protein MinD (minD)	0.289
Cell Cycle and Division Proteins	G6622	lytic murein transglycosylase E (emtA)		0.59
Cell Cycle and Division Proteins	EG10015	cytoskeleton protein RodZ (rodZ)	-0.261
Cell Cycle and Division Proteins	EG11358	UDP-N-acetylglucosamine 1-carboxyvinyltransferase (murA)	0.371
Cell Cycle and Division Proteins	EG10242	Î² sliding clamp (dnaN)	0.259
Cell Cycle and Division Proteins	EG11205	UDP-N-acetylenolpyruvoylglucosamine reductase (murB)		-0.394
Cell Cycle and Division Proteins	EG10599	chaperonin GroEL (groL)	0.345
Proteins Involved in Genetic Transfer	EG10669	outer membrane protein A (ompA)	0.693	0.841
Proteins Involved in Biofilm Formation	G6570	DUF1471 domain-containing multiple stress resistance outer membrane protein BhsA (bhsA)	-0.838	-1.595
Proteins Involved in Biofilm Formation	EG10973	D-arabinose 5-phosphate isomerase GutQ (gutQ)	-0.354
Proteins Involved in Biofilm Formation	G7574	BOF family protein YgiW (ygiW)	-0.529	0.613
Proteins Involved in Biofilm Formation	EG11164	DUF1190 domain-containing protein YgiB (ygiB)	0.303
Proteins Involved in Quorum Sensing	EG12712	S-ribosylhomocysteine lyase (luxS)	-0.836
Proteins Involved in Quorum Sensing	EG11221	NADP+-dependent glucose-6-phosphate dehydrogenase (zwf)	-0.203	-0.272
Proteins Involved in Adhesion	EG11012	Ton complex subunit TonB (tonB)	0.428	0.462
Proteins Involved in Locomotion	EG10321	flagellar filament structural protein (fliC)	-2.57	-0.64
Proteins Involved in Locomotion	EG10593	D-galactose/methyl-galactoside ABC transporter periplasmic binding protein (mglB)		-0.596
Proteins Involved in Locomotion	EG10815	ribose ABC transporter periplasmic binding protein (rbsB)	-0.394	-0.419
Proteins Involved in Locomotion	EG11448	acetyl-CoA synthetase (AMP-forming) (acs)	-1.011	-0.769
Proteins Involved in Locomotion	EG10331	fumarate reductase iron-sulfur protein (frdB)	-0.603
Proteins Involved in Locomotion	EG10330	fumarate reductase flavoprotein subunit (frdA)	-0.582
Proteins Involved in Response to Virus	EG10240	chaperone protein DnaJ (dnaJ)	0.392	0.356
Proteins Involved in Response to Virus	EG10159	ATP-dependent Clp protease ATP-binding subunit ClpX (clpX)	0.232
Proteins Involved in Response to Virus	EG10669	outer membrane protein A (ompA)	0.693	0.841
Proteins Involved in Response to Virus	EG11012	Ton complex subunit TonB (tonB)	0.428	0.462
Proteins Involved in Response to Virus	EG10776	phage shock protein A (pspA)	-0.425	-0.512
Proteins Involved in Response to Virus	EG10567	mannose-specific PTS enzyme IIAB component (manX)	0.431
Proteins Involved in Response to Virus	EG10599	chaperonin GroEL (groL)	0.345
Proteins Involved in Interaction with Host	EG11663	FKBP-type peptidyl-prolyl cis-trans isomerase SlyD (slyD)	0.352
Proteins Involved in Interaction with Host	EG10669	outer membrane protein A (ompA)	0.693	0.841
Proteins Involved in Symbiosis (except viral)	EG11012	Ton complex subunit TonB (tonB)	0.428	0.462
Proteins Involved in Symbiosis (except viral)	EG11663	FKBP-type peptidyl-prolyl cis-trans isomerase SlyD (slyD)	0.352
Other Pathogenesis Proteins	G6882	DNA-binding transcriptional dual regulator SlyA (slyA)		0.498

## Sheet: Central Dogma
Category	ID	Gene Name (ID)	[λ]	[C1]
Transcription Proteins	EG10894	RNA polymerase subunit Î² (rpoB)	0.231
Transcription Proteins	EG11618	Phosphorylated DNA-binding transcriptional activator BaeR (baeR)	-0.357
Transcription Proteins	EG10424	DNA gyrase subunit B (gyrB)	0.317
Transcription Proteins	G6867	DNA-binding transcriptional repressor UidR (uidR)	-0.591
Transcription Proteins	EG10895	RNA polymerase subunit Î²' (rpoC)	0.221
Transcription Proteins	EG10603	DNA-binding transcriptional repressor MprA (mprA)		0.414
Transcription Proteins	EG10893	RNA polymerase subunit Î± (rpoA)	0.277
Transcription Proteins	EG10415	transcription elongation factor GreA (greA)	0.511
Transcription Proteins	EG10903	30S ribosomal subunit protein S4 (rpsD)	0.372
Transcription Proteins	EG10867	50S ribosomal subunit protein L4 (rplD)	0.526
Transcription Proteins	EG10667	transcription termination factor NusG (nusG)	0.315
Transcription Proteins	EG10665	transcription termination/antitermination protein NusA (nusA)	0.493
Translation Proteins	G7746	putative RNA-binding protein YhgF (yhgF)		0.266
Translation Proteins	EG12879	putative RNA-binding protein YbcJ (ybcJ)	-0.402
Translation Proteins	EG10867	50S ribosomal subunit protein L4 (rplD)	0.526
Translation Proteins	EG12454	Cys-tRNAPro and Cys-tRNACys deacylase (ybaK)	0.48
Translation Proteins	EG10864	50S ribosomal subunit protein L1 (rplA)	0.356
Translation Proteins	EG10885	50S ribosomal subunit protein L25 (rplY)	0.438
Translation Proteins	EG10920	30S ribosomal subunit protein S21 (rpsU)	0.471
Translation Proteins	EG10868	50S ribosomal subunit protein L5 (rplE)	0.418
Translation Proteins	EG10882	50S ribosomal subunit protein L22 (rplV)	0.358
Translation Proteins	EG10866	50S ribosomal subunit protein L3 (rplC)	0.425
Translation Proteins	EG10879	50S ribosomal subunit protein L18 (rplR)	0.466
Translation Proteins	EG50001	50S ribosomal subunit protein L21 (rplU)	0.343
Translation Proteins	EG10878	50S ribosomal subunit protein L17 (rplQ)	0.408
Translation Proteins	EG10914	30S ribosomal subunit protein S15 (rpsO)	0.617
Translation Proteins	EG10883	50S ribosomal subunit protein L23 (rplW)	0.571
Translation Proteins	EG10877	50S ribosomal subunit protein L16 (rplP)	0.423
Translation Proteins	EG10875	50S ribosomal subunit protein L14 (rplN)	0.433
Translation Proteins	EG10907	30S ribosomal subunit protein S8 (rpsH)	0.337
Translation Proteins	EG10902	30S ribosomal subunit protein S3 (rpsC)	0.461
Translation Proteins	EG10901	30S ribosomal subunit protein S2 (rpsB)	0.406
Translation Proteins	EG10919	30S ribosomal subunit protein S20 (rpsT)	0.465
Translation Proteins	EG10918	30S ribosomal subunit protein S19 (rpsS)	0.504
Translation Proteins	EG10917	30S ribosomal subunit protein S18 (rpsR)	0.406
Translation Proteins	EG10909	30S ribosomal subunit protein S10 (rpsJ)	0.335
Translation Proteins	EG10870	50S ribosomal subunit protein L9 (rplI)	0.231
Translation Proteins	EG10886	50S ribosomal subunit protein L28 (rpmB)	0.402
Translation Proteins	EG50002	50S ribosomal subunit protein L27 (rpmA)	0.373
Translation Proteins	EG10880	50S ribosomal subunit protein L19 (rplS)	0.467
Translation Proteins	EG10873	50S ribosomal subunit protein L7 (rplL)	0.392
Translation Proteins	EG10871	50S ribosomal subunit protein L10 (rplJ)	0.297
Translation Proteins	EG10876	50S ribosomal subunit protein L15 (rplO)	0.465
Translation Proteins	EG10905	30S ribosomal subunit protein S6 (rpsF)	0.454
Translation Proteins	EG11837	50S ribosomal subunit assembly factor BipA (bipA)	0.285
Translation Proteins	EG10900	30S ribosomal subunit protein S1 (rpsA)	0.323
Translation Proteins	EG10865	50S ribosomal subunit protein L2 (rplB)	0.361
Translation Proteins	EG10869	50S ribosomal subunit protein L6 (rplF)	0.397
Translation Proteins	EG10505	translation initiation factor IF-2 (infB)	0.402
Translation Proteins	EG10360	elongation factor G (fusA)	0.243
Translation Proteins	EG11033	protein chain elongation factor EF-Ts (tsf)	0.334
Translation Proteins	EG12099	protein chain elongation factor EF-P, Î²-lysyl-Lys34 (efp)	0.434
Translation Proteins	EG10872	50S ribosomal subunit protein L11 (rplK)	0.429
Translation Proteins	EG10709	phenylalanine--tRNA ligase subunit Î± (pheS)	0.436	0.515
Translation Proteins	EG10710	phenylalanine--tRNA ligase subunit Î² (pheT)	0.397	0.428
Translation Proteins	EG10553	lysine--tRNA ligase/Ap4A synthetase/Ap3A synthetase (lysU)	-0.499
Translation Proteins	EG11043	tyrosine--tRNA ligase (tyrS)		0.419
Translation Proteins	EG10947	serine--tRNA ligase (serS)	-0.261
Translation Proteins	EG10903	30S ribosomal subunit protein S4 (rpsD)	0.372
Translation Proteins	EG10904	30S ribosomal subunit protein S5 (rpsE)	0.432
DNA Metabolism	EG11417	anaerobic ribonucleoside-triphosphate reductase (nrdD)	0.533
DNA Metabolism	EG10241	chaperone protein DnaK (dnaK)	0.324	0.407
DNA Metabolism	EG10240	chaperone protein DnaJ (dnaJ)	0.392	0.356
DNA Metabolism	EG10424	DNA gyrase subunit B (gyrB)	0.317
DNA Metabolism	EG11412	DNA polymerase III subunit Î´ (holA)	-0.417
DNA Metabolism	EG10242	Î² sliding clamp (dnaN)	0.259
DNA Metabolism	EG12158	nucleoid-associated protein RdgC (rdgC)	0.342	0.357
DNA Metabolism	EG11013	DNA topoisomerase 1 (topA)		0.242
DNA Metabolism	EG12286	putative L-xylulose 5-phosphate 3-epimerase (sgbU)	-0.467
DNA Metabolism	G6379	radiation resistance protein YbgI (ybgI)	-0.342
DNA Metabolism	EG11808	DNA damage-inducible protein YebG (yebG)	0.486
DNA Metabolism	EG11619	transcription-repair coupling factor (mfd)	-0.264
DNA Metabolism	EG10230	RNA polymerase-binding transcription factor DksA (dksA)	0.401
DNA Metabolism	EG11281	DNA mismatch repair protein MutL (mutL)		-0.382
DNA Metabolism	EG10460	type I restriction enzyme EcoKI specificity protein (hsdS)	-0.448
DNA Metabolism	EG10994	thymidine/deoxyuridine kinase (tdk)	0.329
DNA Metabolism	G7842	oligoribonuclease (orn)	-0.385
RNA Metabolism	G6732	ATP-dependent RNA helicase HrpA (hrpA)	-0.25	-0.325
RNA Metabolism	G7698	threonylcarbamoyl-AMP synthase (tsaC)	0.299
RNA Metabolism	EG11178	30S ribosome binding factor (rbfA)	0.381
RNA Metabolism	EG11794	23S rRNA 2'-O-ribose C2498 methyltransferase (rlmM)	-0.487
RNA Metabolism	EG12233	16S rRNA m2G1516 methyltransferase (rsmJ)		-0.342
RNA Metabolism	EG12401	23S rRNA m2A2503 methyltransferase/tRNA m2A37 methyltransferase (rlmN)	0.351
RNA Metabolism	EG10376	16S rRNA m7G527 methyltransferase (rsmG)	0.41
RNA Metabolism	EG10864	50S ribosomal subunit protein L1 (rplA)	0.356
RNA Metabolism	G6435	ribosomal protein S12 methylthiotransferase RimO (rimO)	0.379
RNA Metabolism	EG11177	tRNA pseudouridine55 synthase (truB)	0.416
RNA Metabolism	EG10454	tRNA pseudouridine38-40 synthase (truA)		-0.547
RNA Metabolism	G6238	tRNA uridine 4-sulfurtransferase (thiI)	0.239
RNA Metabolism	EG11116	tRNA U34 hydroxylase TrhO (trhO)	0.773	0.553
RNA Metabolism	G7118	tRNA wobble base hydroxylation protein TrhP (trhP)	0.217
RNA Metabolism	EG11344	tRNA-specific 2-thiouridylase (mnmA)	0.22
RNA Metabolism	EG11022	tRNA m5U54 methyltransferase (trmA)	0.367
RNA Metabolism	G6364	isopentenyl-adenosine A37 tRNA methylthiolase (miaB)	0.386
RNA Metabolism	EG10996	tRNA-guanine transglycosylase (tgt)	0.418
RNA Metabolism	EG10215	ATP-dependent RNA helicase DeaD (deaD)	0.726
RNA Metabolism	G7842	oligoribonuclease (orn)	-0.385
RNA Metabolism	EG10743	polynucleotide phosphorylase (pnp)	0.25
RNA Metabolism	EG10286	ferric citrate outer membrane transporter (fecA)	1.46	1.129
RNA Metabolism	EG10062	ArcB-N-phospho-L-histidine-292 (arcB)	-0.489
RNA Metabolism	EG11733	DNA-binding transcriptional regulator YieP (yieP)	-0.34
RNA Metabolism	EG11140	Phosphorylated DNA-binding transcriptional activator UvrY (uvrY)	-0.235
RNA Metabolism	EG11619	transcription-repair coupling factor (mfd)	-0.264
RNA Metabolism	G6097	modulator of Rho-dependent transcription termination (rof)	-0.572
RNA Metabolism	EG10909	30S ribosomal subunit protein S10 (rpsJ)	0.335
RNA Metabolism	EG10665	transcription termination/antitermination protein NusA (nusA)	0.493
RNA Metabolism	EG10903	30S ribosomal subunit protein S4 (rpsD)	0.372
RNA Metabolism	EG10667	transcription termination factor NusG (nusG)	0.315
RNA Metabolism	EG10415	transcription elongation factor GreA (greA)	0.511
RNA Metabolism	EG10776	phage shock protein A (pspA)	-0.425	-0.512
RNA Metabolism	EG11427	transketolase 1 (tktA)	0.274
RNA Metabolism	EG11618	Phosphorylated DNA-binding transcriptional activator BaeR (baeR)	-0.357
RNA Metabolism	EG10241	chaperone protein DnaK (dnaK)	0.324	0.407
RNA Metabolism	EG10240	chaperone protein DnaJ (dnaJ)	0.392	0.356
RNA Metabolism	EG10547	DNA-binding transcriptional dual regulator Lrp (lrp)	-0.441
RNA Metabolism	G6867	DNA-binding transcriptional repressor UidR (uidR)	-0.591
RNA Metabolism	G6201	DNA-binding transcriptional activator MhpR (mhpR)	-1.339	-1.178
RNA Metabolism	EG10801	fused DNA-binding transcriptional repressor / proline dehydrogenase / 1-pyrroline-5-carboxylate dehydrogenase PutA (putA)	-0.475	-0.645
RNA Metabolism	EG10800	DNA-binding transcriptional repressor PurR (purR)	0.38
RNA Metabolism	G6276	DNA-binding transcriptional repressor AllR (allR)	-0.611
RNA Metabolism	EG10490	DNA-binding transcriptional dual regulator ArgP (argP)	-0.803
RNA Metabolism	EG10061	Phosphorylated DNA-binding transcriptional dual regulator ArcA (arcA)	-0.378
RNA Metabolism	EG12278	DNA-binding transcriptional repressor PlaR (plaR)	-0.315
RNA Metabolism	EG10603	DNA-binding transcriptional repressor MprA (mprA)		0.414
RNA Metabolism	EG12179	transcription antiterminator and regulator of RNA stability (cspE)		-0.56
RNA Metabolism	G6882	DNA-binding transcriptional dual regulator SlyA (slyA)		0.498
RNA Metabolism	G6395	DNA-binding transcriptional dual regulator ModE (modE)	-0.617
RNA Metabolism	EG10907	30S ribosomal subunit protein S8 (rpsH)	0.337
RNA Metabolism	EG10867	50S ribosomal subunit protein L4 (rplD)	0.526
RNA Metabolism	EG12454	Cys-tRNAPro and Cys-tRNACys deacylase (ybaK)	0.48
RNA Metabolism	EG10947	serine--tRNA ligase (serS)	-0.261
RNA Metabolism	EG11043	tyrosine--tRNA ligase (tyrS)		0.419
RNA Metabolism	EG10710	phenylalanine--tRNA ligase subunit Î² (pheT)	0.397	0.428
RNA Metabolism	EG10709	phenylalanine--tRNA ligase subunit Î± (pheS)	0.436	0.515
RNA Metabolism	G6929	putative endoribonuclease YdiZ (ydiZ)	-0.481
RNA Metabolism	EG10893	RNA polymerase subunit Î± (rpoA)	0.277
RNA Metabolism	EG10424	DNA gyrase subunit B (gyrB)	0.317
RNA Metabolism	EG10894	RNA polymerase subunit Î² (rpoB)	0.231
RNA Metabolism	EG10895	RNA polymerase subunit Î²' (rpoC)	0.221
RNA Metabolism	EG10553	lysine--tRNA ligase/Ap4A synthetase/Ap3A synthetase (lysU)	-0.499
Protein Metabolism	EG11411	PII uridylyltransferase / uridylyl removing enzyme (glnD)	-0.401
Protein Metabolism	EG10382	L-glutamine--D-fructose-6-phosphate aminotransferase (glmS)	-0.268
Protein Metabolism	G7716	peptidyl-prolyl cis-trans isomerase FkpA (fkpA)	-0.275
Protein Metabolism	EG10758	peptidyl-prolyl cis-trans isomerase B (ppiB)	-0.36
Protein Metabolism	EG11663	FKBP-type peptidyl-prolyl cis-trans isomerase SlyD (slyD)	0.352
Protein Metabolism	EG11003	trigger factor (tig)	0.28
Protein Metabolism	EG10487	HypE-S-carboxamide (hypE)	-0.585
Protein Metabolism	G6468	ribosomal protein S12 methylthiotransferase accessory factor YcaO (ycaO)	0.392
Protein Metabolism	G6435	ribosomal protein S12 methylthiotransferase RimO (rimO)	0.379
Protein Metabolism	EG11448	acetyl-CoA synthetase (AMP-forming) (acs)	-1.011	-0.769
Protein Metabolism	EG11132	posphoenolpyruvate synthetase regulatory protein (ppsR)	-0.44
Protein Metabolism	G6969	protein kinase YeaG (yeaG)	-0.963
Protein Metabolism	EG12188	PtsP-phosphorylated (ptsP)	-0.376
Protein Metabolism	EG10062	ArcB-N-phospho-L-histidine-292 (arcB)	-0.489
Protein Metabolism	G7090	regulator of length of O-antigen component of lipopolysaccharide chains (wzzB)	0.223
Protein Metabolism	EG12131	[Fe-S] cluster biosynthesis co-chaperone HscB (hscB)	0.324
Protein Metabolism	EG10605	PBP1BÎ³ (mrcB)	-0.281
Protein Metabolism	EG11881	ATPase component of the HslVU protease (hslU)	0.39
Protein Metabolism	EG10159	ATP-dependent Clp protease ATP-binding subunit ClpX (clpX)	0.232
Protein Metabolism	EG11286	acetylornithine deacetylase (argE)	-0.537
Protein Metabolism	G7118	tRNA wobble base hydroxylation protein TrhP (trhP)	0.217
Protein Metabolism	EG10956	S49 peptidase family protein (sohB)		0.499
Protein Metabolism	EG12310	aminopeptidase B (pepB)	0.262
Protein Metabolism	EG11549	peptidase T (pepT)	-0.544
Protein Metabolism	EG10696	aminopeptidase N (pepN)	-0.506	-0.275
Protein Metabolism	EG10212	peptidyl-dipeptidase Dcp (dcp)	-0.324
Protein Metabolism	EG10156	ATP-dependent Clp protease ATP-binding subunit ClpA (clpA)	-0.292	-0.274
Protein Metabolism	G7311	Î²-barrel assembly-enhancing protease (bepA)	-0.521
Protein Metabolism	G7682	periplasmic serine endoprotease (degQ)	-0.592	-0.369
Protein Metabolism	EG10542	Lon protease (lon)	0.365
Protein Metabolism	EG10463	periplasmic serine endoprotease DegP (degP)	-0.904
Protein Metabolism	EG10914	30S ribosomal subunit protein S15 (rpsO)	0.617
Protein Metabolism	EG10907	30S ribosomal subunit protein S8 (rpsH)	0.337
Protein Metabolism	EG12316	AcnB (acnB)	-0.236
Protein Metabolism	EG11002	thymidylate synthase (thyA)	-0.403
Protein Metabolism	EG10871	50S ribosomal subunit protein L10 (rplJ)	0.297
Protein Metabolism	EG10885	50S ribosomal subunit protein L25 (rplY)	0.438
Protein Metabolism	EG10867	50S ribosomal subunit protein L4 (rplD)	0.526
Protein Metabolism	EG11255	ribosomal silencing factor RsfS (rsfS)	0.471
Protein Metabolism	EG10917	30S ribosomal subunit protein S18 (rpsR)	0.406
Protein Metabolism	EG10905	30S ribosomal subunit protein S6 (rpsF)	0.454
Protein Metabolism	G7358	ribosome association toxin RatA (ratA)		-0.262
Protein Metabolism	EG10864	50S ribosomal subunit protein L1 (rplA)	0.356
Protein Metabolism	EG10900	30S ribosomal subunit protein S1 (rpsA)	0.323
Protein Metabolism	EG10215	ATP-dependent RNA helicase DeaD (deaD)	0.726
Protein Metabolism	EG10903	30S ribosomal subunit protein S4 (rpsD)	0.372
Protein Metabolism	EG12099	protein chain elongation factor EF-P, Î²-lysyl-Lys34 (efp)	0.434
Protein Metabolism	EG10919	30S ribosomal subunit protein S20 (rpsT)	0.465
Protein Metabolism	EG10901	30S ribosomal subunit protein S2 (rpsB)	0.406
Protein Metabolism	EG11033	protein chain elongation factor EF-Ts (tsf)	0.334
Protein Metabolism	EG12454	Cys-tRNAPro and Cys-tRNACys deacylase (ybaK)	0.48
Protein Metabolism	EG12879	putative RNA-binding protein YbcJ (ybcJ)	-0.402
Protein Metabolism	EG10947	serine--tRNA ligase (serS)	-0.261
Protein Metabolism	EG11043	tyrosine--tRNA ligase (tyrS)		0.419
Protein Metabolism	EG10710	phenylalanine--tRNA ligase subunit Î² (pheT)	0.397	0.428
Protein Metabolism	EG10709	phenylalanine--tRNA ligase subunit Î± (pheS)	0.436	0.515
Protein Metabolism	EG12067	periplasmic nitrate reductase subunit NapA (napA)	-0.326
Protein Metabolism	EG10880	50S ribosomal subunit protein L19 (rplS)	0.467
Protein Metabolism	EG10920	30S ribosomal subunit protein S21 (rpsU)	0.471
Protein Metabolism	EG10505	translation initiation factor IF-2 (infB)	0.402
Protein Metabolism	EG50002	50S ribosomal subunit protein L27 (rpmA)	0.373
Protein Metabolism	EG50001	50S ribosomal subunit protein L21 (rplU)	0.343
Protein Metabolism	EG10878	50S ribosomal subunit protein L17 (rplQ)	0.408
Protein Metabolism	EG10876	50S ribosomal subunit protein L15 (rplO)	0.465
Protein Metabolism	EG10904	30S ribosomal subunit protein S5 (rpsE)	0.432
Protein Metabolism	EG10879	50S ribosomal subunit protein L18 (rplR)	0.466
Protein Metabolism	EG10869	50S ribosomal subunit protein L6 (rplF)	0.397
Protein Metabolism	EG10868	50S ribosomal subunit protein L5 (rplE)	0.418
Protein Metabolism	EG10875	50S ribosomal subunit protein L14 (rplN)	0.433
Protein Metabolism	EG10877	50S ribosomal subunit protein L16 (rplP)	0.423
Protein Metabolism	EG10902	30S ribosomal subunit protein S3 (rpsC)	0.461
Protein Metabolism	EG10882	50S ribosomal subunit protein L22 (rplV)	0.358
Protein Metabolism	EG10918	30S ribosomal subunit protein S19 (rpsS)	0.504
Protein Metabolism	EG10865	50S ribosomal subunit protein L2 (rplB)	0.361
Protein Metabolism	EG10883	50S ribosomal subunit protein L23 (rplW)	0.571
Protein Metabolism	EG10866	50S ribosomal subunit protein L3 (rplC)	0.425
Protein Metabolism	EG10909	30S ribosomal subunit protein S10 (rpsJ)	0.335
Protein Metabolism	EG10360	elongation factor G (fusA)	0.243
Protein Metabolism	G7746	putative RNA-binding protein YhgF (yhgF)		0.266
Protein Metabolism	EG10886	50S ribosomal subunit protein L28 (rpmB)	0.402
Protein Metabolism	EG11837	50S ribosomal subunit assembly factor BipA (bipA)	0.285
Protein Metabolism	EG10872	50S ribosomal subunit protein L11 (rplK)	0.429
Protein Metabolism	EG10873	50S ribosomal subunit protein L7 (rplL)	0.392
Protein Metabolism	EG10553	lysine--tRNA ligase/Ap4A synthetase/Ap3A synthetase (lysU)	-0.499
Protein Metabolism	EG10870	50S ribosomal subunit protein L9 (rplI)	0.231
Protein Folding and Secretion	EG12131	[Fe-S] cluster biosynthesis co-chaperone HscB (hscB)	0.324
Protein Folding and Secretion	EG10159	ATP-dependent Clp protease ATP-binding subunit ClpX (clpX)	0.232
Protein Folding and Secretion	EG10758	peptidyl-prolyl cis-trans isomerase B (ppiB)	-0.36
Protein Folding and Secretion	G7744	molecular chaperone Hsp33 (hslO)	0.492
Protein Folding and Secretion	G7716	peptidyl-prolyl cis-trans isomerase FkpA (fkpA)	-0.275
Protein Folding and Secretion	EG10463	periplasmic serine endoprotease DegP (degP)	-0.904
Protein Folding and Secretion	G6104	periplasmic chaperone, inhibitor of vertebrate C-type lysozyme (ivy)		0.695
Protein Folding and Secretion	EG11391	periplasmic chaperone OsmY (osmY)	-0.654	0.471
Protein Folding and Secretion	EG10937	SecB chaperone (secB)	0.274
Protein Folding and Secretion	G7311	Î²-barrel assembly-enhancing protease (bepA)	-0.521
Protein Folding and Secretion	G6939	ATP-independent periplasmic chaperone (spy)	-0.379
Protein Folding and Secretion	EG10461	chaperone protein HtpG (htpG)	0.611	0.48
Protein Folding and Secretion	EG11003	trigger factor (tig)	0.28
Protein Folding and Secretion	EG10240	chaperone protein DnaJ (dnaJ)	0.392	0.356
Protein Folding and Secretion	EG10599	chaperonin GroEL (groL)	0.345
Protein Folding and Secretion	EG10241	chaperone protein DnaK (dnaK)	0.324	0.407
Protein Folding and Secretion	EG11663	FKBP-type peptidyl-prolyl cis-trans isomerase SlyD (slyD)	0.352
Protein Folding and Secretion	EG10156	ATP-dependent Clp protease ATP-binding subunit ClpA (clpA)	-0.292	-0.274
Protein Folding and Secretion	EG11881	ATPase component of the HslVU protease (hslU)	0.39

## Sheet: Energy Metabolism
Category	ID	Gene Name (ID)	[λ]	[C1]
Glycolysis	EG10702	glucose-6-phosphate isomerase (pgi)	-0.208
Glycolysis	EG11015	triose-phosphate isomerase (tpiA)	-0.478
Glycolysis	EG10282	fructose-bisphosphate aldolase class II (fbaA)	-0.361
Glycolysis	G7129	fructose-bisphosphate aldolase class I (fbaB)	-0.685
Glycolysis	EG10283	fructose-1,6-bisphosphatase 1 (fbp)	-0.231
Glycolysis	EG11699	2,3-bisphosphoglycerate-dependent phosphoglycerate mutase (gpmA)	-0.331
TCA cycle	EG10948	NAD+-dependent malate dehydrogenase (maeA)		0.412
TCA cycle	EG10356	fumarase A (fumA)	-0.446	-0.474
TCA cycle	EG10979	subunit of E1(0) component of 2-oxoglutarate dehydrogenase (sucA)	-0.235
TCA cycle	EG10402	citrate synthase (gltA)	-0.507
TCA cycle	EG11325	aconitate hydratase 1 (acnA)	-0.468
TCA cycle	EG12316	AcnB (acnB)	-0.236
Pentose Phosphate Pathway	EG11797	transaldolase A (talA)	-1.222	0.358
Pentose Phosphate Pathway	EG11427	transketolase 1 (tktA)	0.274
Pentose Phosphate Pathway	EG12100	transketolase 2 (tktB)	-0.981
Pentose Phosphate Pathway	G6397	6-phosphogluconolactonase (pgl)	-0.365
Pentose Phosphate Pathway	EG11221	NADP+-dependent glucose-6-phosphate dehydrogenase (zwf)	-0.203	-0.272
Pentose Phosphate Pathway	EG10411	6-phosphogluconate dehydrogenase, decarboxylating (gnd)	0.188
Fermentation	G7627	activated 2-ketobutyrate formate-lyase / pyruvate formate-lyase 4 (tdcE)	-1.864
Fermentation	EG10701	pyruvate formate-lyase (pflB)	-0.395
Fermentation	EG10356	fumarase A (fumA)	-0.446	-0.474
Fermentation	EG10948	NAD+-dependent malate dehydrogenase (maeA)		0.412
Fermentation	EG10330	fumarate reductase flavoprotein subunit (frdA)	-0.582
Fermentation	EG10331	fumarate reductase iron-sulfur protein (frdB)	-0.603
Fermentation	EG10402	citrate synthase (gltA)	-0.507
Fermentation	EG12316	AcnB (acnB)	-0.236
Aerobic Respiration	EG10178	cytochrome bo3 ubiquinol oxidase subunit 2 (cyoA)	0.356
Aerobic Respiration	EG10179	cytochrome bo3 ubiquinol oxidase subunit 1 (cyoB)	0.379
Aerobic Respiration	EG12087	NADH:quinone oxidoreductase subunit G (nuoG)		-0.262
Aerobic Respiration	EG10801	fused DNA-binding transcriptional repressor / proline dehydrogenase / 1-pyrroline-5-carboxylate dehydrogenase PutA (putA)	-0.475	-0.645
Anaerobic Respiration	EG11858	formate dehydrogenase O subunit Î± (fdoG)	0.615
Anaerobic Respiration	EG10391	anaerobic glycerol-3-phosphate dehydrogenase subunit A (glpA)	0.684	0.872
Anaerobic Respiration	EG10330	fumarate reductase flavoprotein subunit (frdA)	-0.582
Anaerobic Respiration	EG10331	fumarate reductase iron-sulfur protein (frdB)	-0.603
Anaerobic Respiration	EG11801	hydrogenase 2 large subunit (hybC)		-0.478
Anaerobic Respiration	EG12087	NADH:quinone oxidoreductase subunit G (nuoG)		-0.262
Anaerobic Respiration	EG10638	nitrate reductase A subunit Î± (narG)	-0.629	-0.282
Anaerobic Respiration	EG10639	nitrate reductase A subunit Î² (narH)	-0.799	-0.351
Anaerobic Respiration	EG12067	periplasmic nitrate reductase subunit NapA (napA)	-0.326
ATP biosynthesis	EG10102	ATP synthase F0 complex subunit c (atpE)	0.313
ATP biosynthesis	EG10098	ATP synthase F1 complex subunit Î± (atpA)	0.279
ATP biosynthesis	EG10105	ATP synthase F1 complex subunit Î´ (atpH)	0.239
Other Energy	EG10979	subunit of E1(0) component of 2-oxoglutarate dehydrogenase (sucA)	-0.235
Other Energy	EG10391	anaerobic glycerol-3-phosphate dehydrogenase subunit A (glpA)	0.684	0.872
Other Energy	EG10948	NAD+-dependent malate dehydrogenase (maeA)		0.412
Other Energy	EG10402	citrate synthase (gltA)	-0.507
Other Energy	EG11325	aconitate hydratase 1 (acnA)	-0.468
Other Energy	EG12316	AcnB (acnB)	-0.236
Other Energy	EG10022	isocitrate lyase (aceA)	-0.707
Other Energy	EG10023	malate synthase A (aceB)	-0.413
Other Energy	EG12087	NADH:quinone oxidoreductase subunit G (nuoG)		-0.262
Other Energy	EG10282	fructose-bisphosphate aldolase class II (fbaA)	-0.361

## Sheet: Degradation
Category	ID	Gene Name (ID)	[λ]	[C1]
Amino Acid Degradation	EG10001	alanine racemase 1 (alr)		0.744
Amino Acid Degradation	EG11408	alanine racemase 2 (dadX)	-0.449
Amino Acid Degradation	EG11407	D-amino acid dehydrogenase (dadA)	-0.627	-0.465
Amino Acid Degradation	G6944	succinylornithine transaminase (astC)		-0.743
Amino Acid Degradation	EG10959	arginine decarboxylase, biosynthetic (speA)	0.289
Amino Acid Degradation	EG11005	tryptophanase (tnaA)	-0.545
Amino Acid Degradation	EG10403	glutamate synthase subunit GltB (gltB)	-1.245
Amino Acid Degradation	EG10404	glutamate synthase subunit GltD (gltD)	-0.555
Amino Acid Degradation	EG10092	asparagine synthetase B (asnB)	-0.39
Amino Acid Degradation	EG10420	GMP synthetase (guaA)	0.277
Amino Acid Degradation	EG10450	imidazole glycerol phosphate synthase subunit HisH (hisH)	-0.394
Amino Acid Degradation	EG10448	imidazole glycerol phosphate synthase subunit HisF (hisF)	-0.841
Amino Acid Degradation	EG10095	aspartate ammonia-lyase (aspA)	-0.198
Amino Acid Degradation	EG11810	glycine decarboxylase (gcvP)	-1.153	-0.333
Amino Acid Degradation	EG11442	aminomethyltransferase (gcvT)	-1.524	-0.456
Amino Acid Degradation	EG10131	lysine decarboxylase 1 (cadA)	-0.699	-0.643
Amino Acid Degradation	EG10361	4-aminobutyrate aminotransferase GabT (gabT)	-1.467
Amino Acid Degradation	EG10801	fused DNA-binding transcriptional repressor / proline dehydrogenase / 1-pyrroline-5-carboxylate dehydrogenase PutA (putA)	-0.475	-0.645
Amino Acid Degradation	EG11623	L-serine deaminase II (sdaB)	0.933
Amino Acid Degradation	EG10990	catabolic threonine dehydratase (tdcB)	-0.512
Amino Acid Degradation	G6455	low-specificity L-threonine aldolase (ltaE)		0.434
Amino Acid Degradation	EG10993	threonine dehydrogenase (tdh)		-0.312
Amino Acid Degradation	G7627	activated 2-ketobutyrate formate-lyase / pyruvate formate-lyase 4 (tdcE)	-1.864
Amino Acid Degradation	EG10701	pyruvate formate-lyase (pflB)	-0.395
Nucleoside and Nucleotide Degradation	EG10220	phosphopentomutase (deoB)	-0.242	-0.298
Nucleoside and Nucleotide Degradation	EG10030	adenosine deaminase (add)		-0.409
Nucleoside and Nucleotide Degradation	EG11934	acid phosphatase / phosphotransferase (aphA)	0.78
Nucleoside and Nucleotide Degradation	EG12345	3-hydroxy acid dehydrogenase YdfG (ydfG)	-0.282
Nucleoside and Nucleotide Degradation	EG10221	deoxyribose-phosphate aldolase (deoC)		-0.346
Fatty Acid and Lipid Degradation	EG11530	long-chain-fatty-acid--CoA ligase (fadD)	-0.528	-0.825
Fatty Acid and Lipid Degradation	EG10279	multifunctional enoyl-CoA hydratase, 3-hydroxyacyl-CoA epimerase, Î”3-cis- Î”2-trans-enoyl-CoA isomerase, L-3-hydroxyacyl-CoA dehydrogenase (fadB)	-1.043	-1.701
Fatty Acid and Lipid Degradation	EG10391	anaerobic glycerol-3-phosphate dehydrogenase subunit A (glpA)	0.684	0.872
Amine and Polyamine Degradation	EG10361	4-aminobutyrate aminotransferase GabT (gabT)	-1.467
Amine and Polyamine Degradation	EG50006	ethanolamine ammonia-lyase subunit Î± (eutB)		0.59
Carbohydrates and Carboxylates Degradation	EG10380	glycogen phosphorylase (glgP)	-0.682	-0.698
Carbohydrates and Carboxylates Degradation	EG10220	phosphopentomutase (deoB)	-0.242	-0.298
Carbohydrates and Carboxylates Degradation	EG10221	deoxyribose-phosphate aldolase (deoC)		-0.346
Carbohydrates and Carboxylates Degradation	EG10035	aldehyde dehydrogenase A (aldA)	-0.611	-0.594
Carbohydrates and Carboxylates Degradation	EG10366	galactose-1-phosphate uridylyltransferase (galT)	0.309
Carbohydrates and Carboxylates Degradation	EG10362	UDP-glucose 4-epimerase (galE)	0.404
Carbohydrates and Carboxylates Degradation	EG12284	L-xylulose kinase (lyxK)	-0.708
Carbohydrates and Carboxylates Degradation	EG12286	putative L-xylulose 5-phosphate 3-epimerase (sgbU)	-0.467
Carbohydrates and Carboxylates Degradation	EG10577	Î±-galactosidase (melA)	-0.606
Carbohydrates and Carboxylates Degradation	G7677	putative N-acetylmannosamine-6-phosphate epimerase (nanE)	-1.128	-1.951
Carbohydrates and Carboxylates Degradation	EG10637	N-acetylneuraminate lyase (nanA)	-1.12	-2.304
Carbohydrates and Carboxylates Degradation	EG11448	acetyl-CoA synthetase (AMP-forming) (acs)	-1.011	-0.769
Carbohydrates and Carboxylates Degradation	EG20080	malate synthase G (glcB)	-0.522
Carbohydrates and Carboxylates Degradation	EG11530	long-chain-fatty-acid--CoA ligase (fadD)	-0.528	-0.825
Carbohydrates and Carboxylates Degradation	EG12316	AcnB (acnB)	-0.236
Carbohydrates and Carboxylates Degradation	G81	D-glucoronate/D-galacturonate isomerase (uxaC)		-0.521
Carbohydrates and Carboxylates Degradation	G7565	methylglyoxal reductase DkgA (dkgA)	-0.6
Secondary Metabolite Degradation	G7263	N-acetylmuramic acid 6-phosphate etherase (murQ)	0.471
Secondary Metabolite Degradation	EG11358	UDP-N-acetylglucosamine 1-carboxyvinyltransferase (murA)	0.371
Secondary Metabolite Degradation	EG11205	UDP-N-acetylenolpyruvoylglucosamine reductase (murB)		-0.394
Secondary Metabolite Degradation	G6760	NADPH-dependent curcumin/dihydrocurcumin reductase (curA)	-0.511
Secondary Metabolite Degradation	EG12415	galactitol-specific PTS enzyme IIB component (gatB)		0.551
Secondary Metabolite Degradation	EG12414	galactitol-specific PTS enzyme IIA component (gatA)	-0.425
Secondary Metabolite Degradation	EG12417	galactitol-1-phosphate 5-dehydrogenase (gatD)	-0.664
Secondary Metabolite Degradation	EG12419	tagatose-1,6-bisphosphate aldolase 2 subunit GatY (gatY)	-0.618
Secondary Metabolite Degradation	G7128	tagatose-1,6-bisphosphate aldolase 2 subunit GatZ (gatZ)	-0.495
Secondary Metabolite Degradation	EG10616	mannitol-1-phosphate 5-dehydrogenase (mtlD)	-0.31
Alcohol Degradation	EG10035	aldehyde dehydrogenase A (aldA)	-0.611	-0.594
Alcohol Degradation	EG12399	dihydroxyacetone kinase subunit M (dhaM)		0.335
Alcohol Degradation	EG10399	glycerophosphoryl diester phosphodiesterase GlpQ (glpQ)	0.58
Alcohol Degradation	EG10391	anaerobic glycerol-3-phosphate dehydrogenase subunit A (glpA)	0.684	0.872
Other Degradation	EG10035	aldehyde dehydrogenase A (aldA)	-0.611	-0.594
Other Degradation	EG11963	L-lactate dehydrogenase (lldD)	-0.462	-0.788

## Sheet: Other Pathways
Category	ID	Gene Name (ID)	[λ]	[C1]
Inorganic Nutrient Metabolism	EG10403	glutamate synthase subunit GltB (gltB)	-1.245
Inorganic Nutrient Metabolism	EG10404	glutamate synthase subunit GltD (gltD)	-0.555
Inorganic Nutrient Metabolism	EG11858	formate dehydrogenase O subunit Î± (fdoG)	0.615
Inorganic Nutrient Metabolism	EG12067	periplasmic nitrate reductase subunit NapA (napA)	-0.326
Inorganic Nutrient Metabolism	EG10391	anaerobic glycerol-3-phosphate dehydrogenase subunit A (glpA)	0.684	0.872
Inorganic Nutrient Metabolism	EG12087	NADH:quinone oxidoreductase subunit G (nuoG)		-0.262
Inorganic Nutrient Metabolism	EG10638	nitrate reductase A subunit Î± (narG)	-0.629	-0.282
Inorganic Nutrient Metabolism	EG10639	nitrate reductase A subunit Î² (narH)	-0.799	-0.351
Inorganic Nutrient Metabolism	EG10051	adenine phosphoribosyltransferase (apt)	0.455
Inorganic Nutrient Metabolism	EG10755	inorganic pyrophosphatase (ppa)	0.347
Detoxification	EG10131	lysine decarboxylase 1 (cadA)	-0.699	-0.643
Detoxification	EG12688	oxidized glutaredoxin 2 (grxB)	-0.694
Detoxification	EG10035	aldehyde dehydrogenase A (aldA)	-0.611	-0.594
Detoxification	EG11963	L-lactate dehydrogenase (lldD)	-0.462	-0.788
Detoxification	G6099	hydroxyacylglutathione hydrolase GloB (gloB)	-0.571
Detoxification	G7558	L-glyceraldehyde 3-phosphate reductase (gpr)	-0.545	-0.351
Detoxification	G7565	methylglyoxal reductase DkgA (dkgA)	-0.6
Detoxification	EG10953	superoxide dismutase (Mn) (sodA)	0.343	0.342
Detoxification	EG10511	catalase/hydroperoxidase HPI (katG)	-0.579
Macromolecule Modification	EG10996	tRNA-guanine transglycosylase (tgt)	0.418
Macromolecule Modification	EG10743	polynucleotide phosphorylase (pnp)	0.25
Macromolecule Modification	G7698	threonylcarbamoyl-AMP synthase (tsaC)	0.299
Macromolecule Modification	EG11344	tRNA-specific 2-thiouridylase (mnmA)	0.22
Macromolecule Modification	EG11297	thiol:disulfide oxidoreductase - DsbAreduced (dsbA)		0.414
Enzymes not in Pathways	EG10696	aminopeptidase N (pepN)	-0.506	-0.275
Enzymes not in Pathways	EG11116	tRNA U34 hydroxylase TrhO (trhO)	0.773	0.553
Enzymes not in Pathways	EG11794	23S rRNA 2'-O-ribose C2498 methyltransferase (rlmM)	-0.487
Enzymes not in Pathways	G6438	glutathione S-transferase GstB (gstB)	-0.348
Enzymes not in Pathways	EG10376	16S rRNA m7G527 methyltransferase (rsmG)	0.41
Enzymes not in Pathways	G6622	lytic murein transglycosylase E (emtA)		0.59
Enzymes not in Pathways	EG11003	trigger factor (tig)	0.28
Enzymes not in Pathways	EG10456	nitric oxide dioxygenase (hmp)	-0.769
Enzymes not in Pathways	EG11177	tRNA pseudouridine55 synthase (truB)	0.416
Enzymes not in Pathways	EG10156	ATP-dependent Clp protease ATP-binding subunit ClpA (clpA)	-0.292	-0.274
Enzymes not in Pathways	EG10159	ATP-dependent Clp protease ATP-binding subunit ClpX (clpX)	0.232
Enzymes not in Pathways	G7553	disulfide reductase / organic hydroperoxide reductase (yghU)	-0.509
Enzymes not in Pathways	G7842	oligoribonuclease (orn)	-0.385
Enzymes not in Pathways	EG11403	exopolyphosphatase (ppx)	-0.383
Enzymes not in Pathways	EG11540	NAD(P)H:quinone oxidoreductase (wrbA)	-0.616
Enzymes not in Pathways	EG11309	pyridoxine 4-dehydrogenase (pdxI)		-0.578
Enzymes not in Pathways	EG11549	peptidase T (pepT)	-0.544
Enzymes not in Pathways	EG10893	RNA polymerase subunit Î± (rpoA)	0.277
Enzymes not in Pathways	EG10895	RNA polymerase subunit Î²' (rpoC)	0.221
Enzymes not in Pathways	EG10894	RNA polymerase subunit Î² (rpoB)	0.231
Enzymes not in Pathways	EG10240	chaperone protein DnaJ (dnaJ)	0.392	0.356
Enzymes not in Pathways	G6701	putative pyruvate-flavodoxin oxidoreductase (ydbK)	0.899	0.37
Enzymes not in Pathways	EG10129	thioredoxin/glutathione peroxidase (btuE)	-0.608
Enzymes not in Pathways	G7868	NAD(P)H:quinone oxidoreductase (qorB)	-0.319
Enzymes not in Pathways	EG10159	ATP-dependent Clp protease ATP-binding subunit ClpX (clpX)	0.232
Enzymes not in Pathways	EG10542	Lon protease (lon)	0.365
Enzymes not in Pathways	EG10454	tRNA pseudouridine38-40 synthase (truA)		-0.547
Enzymes not in Pathways	EG10424	DNA gyrase subunit B (gyrB)	0.317
Enzymes not in Pathways	G7682	periplasmic serine endoprotease (degQ)	-0.592	-0.369
Enzymes not in Pathways	EG10460	type I restriction enzyme EcoKI specificity protein (hsdS)	-0.448
Enzymes not in Pathways	EG11428	soluble pyridine nucleotide transhydrogenase (sthA)	-0.42	-0.377
Enzymes not in Pathways	EG12310	aminopeptidase B (pepB)	0.262
Enzymes not in Pathways	EG10033	glucose-1-phosphatase (agp)	-0.343
Enzymes not in Pathways	G6969	protein kinase YeaG (yeaG)	-0.963
Enzymes not in Pathways	EG11881	ATPase component of the HslVU protease (hslU)	0.39
Enzymes not in Pathways	EG10156	ATP-dependent Clp protease ATP-binding subunit ClpA (clpA)	-0.292	-0.274
Enzymes not in Pathways	EG10425	7-Î±-hydroxysteroid dehydrogenase (hdhA)	-0.383
Enzymes not in Pathways	EG11663	FKBP-type peptidyl-prolyl cis-trans isomerase SlyD (slyD)	0.352
Enzymes not in Pathways	G6468	ribosomal protein S12 methylthiotransferase accessory factor YcaO (ycaO)	0.392
Enzymes not in Pathways	EG11281	DNA mismatch repair protein MutL (mutL)		-0.382
Enzymes not in Pathways	EG10463	periplasmic serine endoprotease DegP (degP)	-0.904
Enzymes not in Pathways	EG50005	NAD(P)H nitroreductase NfsB (nfsB)		0.428
Enzymes not in Pathways	EG10487	HypE-S-carboxamide (hypE)	-0.585
Enzymes not in Pathways	EG12172	purine nucleoside phosphoramidase (hinT)	-0.238
Enzymes not in Pathways	EG12656	NADPH:quinone oxidoreductase MdaB (mdaB)		-0.567
Enzymes not in Pathways	EG10995	acyl-CoA thioesterase II (tesB)		-0.343
Enzymes not in Pathways	EG11315	acrylyl-CoA reductase (yhdH)	-0.582
Enzymes not in Pathways	EG12401	23S rRNA m2A2503 methyltransferase/tRNA m2A37 methyltransferase (rlmN)	0.351
Enzymes not in Pathways	G7716	peptidyl-prolyl cis-trans isomerase FkpA (fkpA)	-0.275
Enzymes not in Pathways	EG11603	inorganic triphosphatase (ygiF)	-0.306
Enzymes not in Pathways	EG11013	DNA topoisomerase 1 (topA)		0.242
Enzymes not in Pathways	EG11983	Î²-1,6-galactofuranosyltransferase WbbI (wbbI)	-0.324
Enzymes not in Pathways	G7311	Î²-barrel assembly-enhancing protease (bepA)	-0.521
Enzymes not in Pathways	EG12233	16S rRNA m2G1516 methyltransferase (rsmJ)		-0.342
Enzymes not in Pathways	EG11022	tRNA m5U54 methyltransferase (trmA)	0.367
Enzymes not in Pathways	EG10043	3'(2'),5'-bisphosphate nucleotidase (cysQ)	-1.212
Enzymes not in Pathways	EG10212	peptidyl-dipeptidase Dcp (dcp)	-0.324
Enzymes not in Pathways	EG10758	peptidyl-prolyl cis-trans isomerase B (ppiB)	-0.36
Enzymes not in Pathways	EG10138	CDP-diacylglycerol diphosphatase (cdh)	0.293
Enzymes not in Pathways	G7146	Kdo2-lipid A phosphotransferase (lpxT)	0.523
Enzymes not in Pathways	G6435	ribosomal protein S12 methylthiotransferase RimO (rimO)	0.379
