# Supplementary material for: System‐wide optimization of an orthogonal translation system with enhanced biological tolerance
Source: Mol Syst Biol. 2023 Jul 21;19(8):e10591. doi: 10.15252/msb.202110591 (PMC10407733; doi:10.15252/msb.202110591)
Supplement: Supplementary file 4 — Dataset EV2 [file MSB-19-e10591-s003.xlsx]

## Sheet: Description of Data
Transciption Factors/Regulons enrichment analysis generated using PTOmics platform alongside corresponding statistically significant Log2 Fold-Change expression values from proteomic comparisons of [λ] and [C1]
Column Name	Description
Category	Pathway or Regulon
ID	PTOmics ID Number
Gene Name (ID)	E. coli Gene Name
[λ]	Log2 Fold-Change ([λ] - [BG])
[C1]	Log2 Fold-Change ([C1] - [BG])

## Sheet: Transcriptional Regulation
Category	ID	Gene Name (ID)	[λ]	[C1]
Signal transduction pathways	EG10061	Phosphorylated DNA-binding transcriptional dual regulator ArcA (arcA)	-0.378
Signal transduction pathways	EG10062	ArcB-N-phospho-L-histidine-292 (arcB)	-0.489
Signal transduction pathways	EG11618	Phosphorylated DNA-binding transcriptional activator BaeR (baeR)	-0.357
Signal transduction pathways	EG11140	Phosphorylated DNA-binding transcriptional activator UvrY (uvrY)	-0.235
Signal transduction pathways	EG11411	PII uridylyltransferase / uridylyl removing enzyme (glnD)	-0.401
Sigma Factor Regulons	EG10461	chaperone protein HtpG (htpG)	0.611	0.48
Sigma Factor Regulons	EG10776	phage shock protein A (pspA)	-0.425	-0.512
Sigma Factor Regulons	G6944	succinylornithine transaminase (astC)		-0.743
Sigma Factor Regulons	G6969	protein kinase YeaG (yeaG)	-0.963
Sigma Factor Regulons	EG10399	glycerophosphoryl diester phosphodiesterase GlpQ (glpQ)	0.58
Sigma Factor Regulons	EG12124	histidine ABC transporter periplasmic binding protein (hisJ)	-0.816
Sigma Factor Regulons	EG10072	lysine/arginine/ornithine ABC transporter periplasmic binding protein (argT)	-0.479	-0.645
Sigma Factor Regulons	EG10487	HypE-S-carboxamide (hypE)	-0.585
Sigma Factor Regulons	EG11535	small heat shock protein IbpB (ibpB)	1.056
Sigma Factor Regulons	EG10241	chaperone protein DnaK (dnaK)	0.324	0.407
Sigma Factor Regulons	EG10240	chaperone protein DnaJ (dnaJ)	0.392	0.356
Sigma Factor Regulons	EG10159	ATP-dependent Clp protease ATP-binding subunit ClpX (clpX)	0.232
Sigma Factor Regulons	EG10542	Lon protease (lon)	0.365
Sigma Factor Regulons	EG11592	DUF493 domain-containing protein YbeD (ybeD)	0.483
Sigma Factor Regulons	EG11820	protein YceI (yceI)		0.754
Sigma Factor Regulons	EG11013	DNA topoisomerase 1 (topA)		0.242
Sigma Factor Regulons	EG10809	orotidine-5'-phosphate decarboxylase (pyrF)	0.374
Sigma Factor Regulons	G6659	DUF463 domain-containing protein YcjX (ycjX)	0.41	0.441
Sigma Factor Regulons	EG12870	DUF697 domain-containing inner membrane protein YcjF (ycjF)	0.634
Sigma Factor Regulons	G6894	putative adhesin-related protein YdhQ (ydhQ)		0.577
Sigma Factor Regulons	EG12012	glycine betaine ABC transporter periplasmic binding protein OsmF (osmF)	-0.513	0.552
Sigma Factor Regulons	EG10789	PTS enzyme I (ptsI)	0.398
Sigma Factor Regulons	G7696	hexapeptide repeats-containing protein YrdA (yrdA)	0.266	0.27
Sigma Factor Regulons	G7744	molecular chaperone Hsp33 (hslO)	0.492
Sigma Factor Regulons	EG12233	16S rRNA m2G1516 methyltransferase (rsmJ)		-0.342
Sigma Factor Regulons	EG11189	ADP-heptose:LPS heptosyltransferase 1 (waaC)	-0.729
Sigma Factor Regulons	EG11534	small heat shock protein IbpA (ibpA)	0.389
Sigma Factor Regulons	EG11881	ATPase component of the HslVU protease (hslU)	0.39
Sigma Factor Regulons	EG11022	tRNA m5U54 methyltransferase (trmA)	0.367
Sigma Factor Regulons	EG10599	chaperonin GroEL (groL)	0.345
Sigma Factor Regulons	EG11281	DNA mismatch repair protein MutL (mutL)		-0.382
Sigma Factor Regulons	EG10287	ferric citrate ABC transporter periplasmic binding protein (fecB)	1.452	1.448
Sigma Factor Regulons	EG10286	ferric citrate outer membrane transporter (fecA)	1.46	1.129
Sigma Factor Regulons	EG10463	periplasmic serine endoprotease DegP (degP)	-0.904
Sigma Factor Regulons	G6570	DUF1471 domain-containing multiple stress resistance outer membrane protein BhsA (bhsA)	-0.838	-1.595
Sigma Factor Regulons	G7311	Î²-barrel assembly-enhancing protease (bepA)	-0.521
Sigma Factor Regulons	EG10415	transcription elongation factor GreA (greA)	0.511
Sigma Factor Regulons	EG10360	elongation factor G (fusA)	0.243
Sigma Factor Regulons	G7716	peptidyl-prolyl cis-trans isomerase FkpA (fkpA)	-0.275
Sigma Factor Regulons	EG12284	L-xylulose kinase (lyxK)	-0.708
Sigma Factor Regulons	EG12286	putative L-xylulose 5-phosphate 3-epimerase (sgbU)	-0.467
Sigma Factor Regulons	EG11877	universal stress protein D (uspD)		0.377
Sigma Factor Regulons	EG12427	molybdate ABC transporter periplasmic binding protein (modA)	0.481
Sigma Factor Regulons	EG11294	4-(cytidine 5'-diphospho)-2-C-methyl-D-erythritol kinase (ispE)	-0.336
Sigma Factor Regulons	G7039	cystine ABC transporter periplasmic binding protein (tcyJ)	-0.61	-0.329
Sigma Factor Regulons	EG10321	flagellar filament structural protein (fliC)	-2.57	-0.64
Sigma Factor Regulons	EG10979	subunit of E1(0) component of 2-oxoglutarate dehydrogenase (sucA)	-0.235
Sigma Factor Regulons	EG11699	2,3-bisphosphoglycerate-dependent phosphoglycerate mutase (gpmA)	-0.331
Sigma Factor Regulons	EG10366	galactose-1-phosphate uridylyltransferase (galT)	0.309
Sigma Factor Regulons	EG10362	UDP-glucose 4-epimerase (galE)	0.404
Sigma Factor Regulons	EG11415	DNA protection during starvation protein (dps)	-0.748	0.381
Sigma Factor Regulons	EG11625	putative ABC transporter periplasmic binding protein ArtI (artI)	-1.206
Sigma Factor Regulons	EG11624	L-arginine ABC transporter ATP binding subunit (artP)	-0.418
Sigma Factor Regulons	G6450	DUF3828 domain-containing lipoprotein YbjP (ybjP)	-0.74
Sigma Factor Regulons	EG10671	outer membrane porin F (ompF)	-0.414	-0.904
Sigma Factor Regulons	EG12703	PF13993 family protein YccJ (yccJ)	-0.634
Sigma Factor Regulons	EG11540	NAD(P)H:quinone oxidoreductase (wrbA)	-0.616
Sigma Factor Regulons	EG11338	acidic protein that suppresses heat sensitivity of a secY mutant (msyB)	-0.734
Sigma Factor Regulons	EG12399	dihydroxyacetone kinase subunit M (dhaM)		0.335
Sigma Factor Regulons	EG10956	S49 peptidase family protein (sohB)		0.499
Sigma Factor Regulons	EG11325	aconitate hydratase 1 (acnA)	-0.468
Sigma Factor Regulons	G6701	putative pyruvate-flavodoxin oxidoreductase (ydbK)	0.899	0.37
Sigma Factor Regulons	EG11618	Phosphorylated DNA-binding transcriptional activator BaeR (baeR)	-0.357
Sigma Factor Regulons	G7129	fructose-bisphosphate aldolase class I (fbaB)	-0.685
Sigma Factor Regulons	EG10594	D-galactose/methyl-galactoside ABC transporter membrane subunit (mglC)	-0.452	-1.123
Sigma Factor Regulons	EG10592	D-galactose/methyl-galactoside ABC transporter ATP binding subunit (mglA)	-0.4	-0.89
Sigma Factor Regulons	EG10593	D-galactose/methyl-galactoside ABC transporter periplasmic binding protein (mglB)		-0.596
Sigma Factor Regulons	G7173	tail-anchored inner membrane protein ElaB (elaB)	-0.567
Sigma Factor Regulons	G7263	N-acetylmuramic acid 6-phosphate etherase (murQ)	0.471
Sigma Factor Regulons	EG11797	transaldolase A (talA)	-1.222	0.358
Sigma Factor Regulons	EG12100	transketolase 2 (tktB)	-0.981
Sigma Factor Regulons	EG11403	exopolyphosphatase (ppx)	-0.383
Sigma Factor Regulons	EG10456	nitric oxide dioxygenase (hmp)	-0.769
Sigma Factor Regulons	EG10361	4-aminobutyrate aminotransferase GabT (gabT)	-1.467
Sigma Factor Regulons	G7395	K+ binding protein (kbp)	-0.704
Sigma Factor Regulons	EG12712	S-ribosylhomocysteine lyase (luxS)	-0.836
Sigma Factor Regulons	EG10282	fructose-bisphosphate aldolase class II (fbaA)	-0.361
Sigma Factor Regulons	EG10589	methionine adenosyltransferase (metK)	0.417
Sigma Factor Regulons	EG10961	constitutive ornithine decarboxylase (speC)		-0.521
Sigma Factor Regulons	G7565	methylglyoxal reductase DkgA (dkgA)	-0.6
Sigma Factor Regulons	EG11164	DUF1190 domain-containing protein YgiB (ygiB)	0.303
Sigma Factor Regulons	EG10403	glutamate synthase subunit GltB (gltB)	-1.245
Sigma Factor Regulons	EG10404	glutamate synthase subunit GltD (gltD)	-0.555
Sigma Factor Regulons	EG10380	glycogen phosphorylase (glgP)	-0.682	-0.698
Sigma Factor Regulons	EG10377	glycogen synthase (glgA)	-0.493	-0.544
Sigma Factor Regulons	EG10379	glucose-1-phosphate adenylyltransferase (glgC)	-0.351
Sigma Factor Regulons	EG10424	DNA gyrase subunit B (gyrB)	0.317
Sigma Factor Regulons	EG10242	Î² sliding clamp (dnaN)	0.259
Sigma Factor Regulons	EG10376	16S rRNA m7G527 methyltransferase (rsmG)	0.41
Sigma Factor Regulons	EG11015	triose-phosphate isomerase (tpiA)	-0.478
Sigma Factor Regulons	EG10702	glucose-6-phosphate isomerase (pgi)	-0.208
Sigma Factor Regulons	EG11448	acetyl-CoA synthetase (AMP-forming) (acs)	-1.011	-0.769
Sigma Factor Regulons	EG10331	fumarate reductase iron-sulfur protein (frdB)	-0.603
Sigma Factor Regulons	EG10330	fumarate reductase flavoprotein subunit (frdA)	-0.582
Sigma Factor Regulons	EG11391	periplasmic chaperone OsmY (osmY)	-0.654	0.471
Sigma Factor Regulons	EG10998	fused aspartate kinase/homoserine dehydrogenase 1 (thrA)	0.492	0.751
Sigma Factor Regulons	EG11000	threonine synthase (thrC)		0.394
Sigma Factor Regulons	EG10326	dihydrofolate reductase (folA)	0.377
Sigma Factor Regulons	EG12316	AcnB (acnB)	-0.236
Sigma Factor Regulons	EG10963	spermidine synthase (speE)	0.563
Sigma Factor Regulons	EG20098	hypoxanthine phosphoribosyltransferase (hpt)		-0.408
Sigma Factor Regulons	EG10230	RNA polymerase-binding transcription factor DksA (dksA)	0.401
Sigma Factor Regulons	EG10901	30S ribosomal subunit protein S2 (rpsB)	0.406
Sigma Factor Regulons	EG11033	protein chain elongation factor EF-Ts (tsf)	0.334
Sigma Factor Regulons	EG11504	L-methionine/D-methionine ABC transporter membrane anchored binding protein (metQ)	0.311
Sigma Factor Regulons	EG11621	L-methionine/D-methionine ABC transporter ATP binding subunit (metN)	0.345
Sigma Factor Regulons	EG10110	betaine aldehyde dehydrogenase (betB)		0.349
Sigma Factor Regulons	G6201	DNA-binding transcriptional activator MhpR (mhpR)	-1.339	-1.178
Sigma Factor Regulons	EG10179	cytochrome bo3 ubiquinol oxidase subunit 1 (cyoB)	0.379
Sigma Factor Regulons	EG10178	cytochrome bo3 ubiquinol oxidase subunit 2 (cyoA)	0.356
Sigma Factor Regulons	EG11704	multidrug efflux pump RND permease AcrB (acrB)	0.21
Sigma Factor Regulons	EG11703	multidrug efflux pump membrane fusion lipoprotein AcrA (acrA)	0.231
Sigma Factor Regulons	EG10051	adenine phosphoribosyltransferase (apt)	0.455
Sigma Factor Regulons	EG50005	NAD(P)H nitroreductase NfsB (nfsB)		0.428
Sigma Factor Regulons	EG12179	transcription antiterminator and regulator of RNA stability (cspE)		-0.56
Sigma Factor Regulons	EG10635	N-acetylglucosamine-specific PTS enzyme IIABC component (nagE)	-0.422
Sigma Factor Regulons	EG10402	citrate synthase (gltA)	-0.507
Sigma Factor Regulons	G6414	iron catecholate outer membrane transporter (fiu)	1.029	0.801
Sigma Factor Regulons	EG11628	L-arginine ABC transporter periplasmic binding protein (artJ)	-0.315
Sigma Factor Regulons	EG10156	ATP-dependent Clp protease ATP-binding subunit ClpA (clpA)	-0.292	-0.274
Sigma Factor Regulons	EG10547	DNA-binding transcriptional dual regulator Lrp (lrp)	-0.441
Sigma Factor Regulons	EG10701	pyruvate formate-lyase (pflB)	-0.395
Sigma Factor Regulons	EG10946	phosphoserine/phosphohydroxythreonine aminotransferase (serC)	-0.289
Sigma Factor Regulons	EG11265	cytidylate kinase (cmk)	0.296
Sigma Factor Regulons	EG10900	30S ribosomal subunit protein S1 (rpsA)	0.323
Sigma Factor Regulons	EG10273	Î²-hydroxyacyl-acyl carrier protein dehydratase/isomerase (fabA)	0.311
Sigma Factor Regulons	EG10669	outer membrane protein A (ompA)	0.693	0.841
Sigma Factor Regulons	EG10801	fused DNA-binding transcriptional repressor / proline dehydrogenase / 1-pyrroline-5-carboxylate dehydrogenase PutA (putA)	-0.475	-0.645
Sigma Factor Regulons	EG12688	oxidized glutaredoxin 2 (grxB)	-0.694
Sigma Factor Regulons	EG11318	3-oxoacyl-[acyl-carrier-protein] reductase FabG (fabG)	0.337
Sigma Factor Regulons	EG10787	EIIBCglc - phosphorylated (ptsG)	0.387
Sigma Factor Regulons	EG11619	transcription-repair coupling factor (mfd)	-0.264
Sigma Factor Regulons	EG11407	D-amino acid dehydrogenase (dadA)	-0.627	-0.465
Sigma Factor Regulons	EG11408	alanine racemase 2 (dadX)	-0.449
Sigma Factor Regulons	EG10427	glutamyl-tRNA reductase (hemA)		-0.374
Sigma Factor Regulons	EG10518	3-deoxy-D-manno-octulosonate 8-phosphate synthase (kdsA)	-0.2
Sigma Factor Regulons	EG10638	nitrate reductase A subunit Î± (narG)	-0.629	-0.282
Sigma Factor Regulons	EG10639	nitrate reductase A subunit Î² (narH)	-0.799	-0.351
Sigma Factor Regulons	EG10641	nitrate reductase 1 molybdenum cofactor assembly chaperone (narJ)	-0.939	-0.452
Sigma Factor Regulons	EG11012	Ton complex subunit TonB (tonB)	0.428	0.462
Sigma Factor Regulons	EG10035	aldehyde dehydrogenase A (aldA)	-0.611	-0.594
Sigma Factor Regulons	EG10356	fumarase A (fumA)	-0.446	-0.474
Sigma Factor Regulons	G6867	DNA-binding transcriptional repressor UidR (uidR)	-0.591
Sigma Factor Regulons	EG10030	adenosine deaminase (add)		-0.409
Sigma Factor Regulons	EG10800	DNA-binding transcriptional repressor PurR (purR)	0.38
Sigma Factor Regulons	EG10076	3-dehydroquinate dehydratase (aroD)	-0.537
Sigma Factor Regulons	EG10129	thioredoxin/glutathione peroxidase (btuE)	-0.608
Sigma Factor Regulons	EG10663	NH3-dependent NAD+ synthetase (nadE)	-0.3
Sigma Factor Regulons	G6939	ATP-independent periplasmic chaperone (spy)	-0.379
Sigma Factor Regulons	EG10372	glutamate dehydrogenase (gdhA)	-0.362
Sigma Factor Regulons	EG11530	long-chain-fatty-acid--CoA ligase (fadD)	-0.528	-0.825
Sigma Factor Regulons	EG10567	mannose-specific PTS enzyme IIAB component (manX)	0.431
Sigma Factor Regulons	EG11808	DNA damage-inducible protein YebG (yebG)	0.486
Sigma Factor Regulons	EG11221	NADP+-dependent glucose-6-phosphate dehydrogenase (zwf)	-0.203	-0.272
Sigma Factor Regulons	EG10921	ferritin iron storage protein (ftnA)		-0.434
Sigma Factor Regulons	EG11140	Phosphorylated DNA-binding transcriptional activator UvrY (uvrY)	-0.235
Sigma Factor Regulons	EG10450	imidazole glycerol phosphate synthase subunit HisH (hisH)	-0.394
Sigma Factor Regulons	EG10448	imidazole glycerol phosphate synthase subunit HisF (hisF)	-0.841
Sigma Factor Regulons	EG10411	6-phosphogluconate dehydrogenase, decarboxylating (gnd)	0.188
Sigma Factor Regulons	EG12417	galactitol-1-phosphate 5-dehydrogenase (gatD)	-0.664
Sigma Factor Regulons	EG12415	galactitol-specific PTS enzyme IIB component (gatB)		0.551
Sigma Factor Regulons	EG12414	galactitol-specific PTS enzyme IIA component (gatA)	-0.425
Sigma Factor Regulons	G7128	tagatose-1,6-bisphosphate aldolase 2 subunit GatZ (gatZ)	-0.495
Sigma Factor Regulons	EG12419	tagatose-1,6-bisphosphate aldolase 2 subunit GatY (gatY)	-0.618
Sigma Factor Regulons	EG10155	ferric dihyroxybenzoylserine outer membrane transporter (cirA)	1.154	1.119
Sigma Factor Regulons	EG10336	fructose-specific PTS multiphosphoryl transfer protein FruA (fruA)	0.352
Sigma Factor Regulons	G7990	FruB - his299 phosphorylated (fruB)	0.401
Sigma Factor Regulons	G7146	Kdo2-lipid A phosphotransferase (lpxT)	0.523
Sigma Factor Regulons	EG10885	50S ribosomal subunit protein L25 (rplY)	0.438
Sigma Factor Regulons	EG12067	periplasmic nitrate reductase subunit NapA (napA)	-0.326
Sigma Factor Regulons	EG10401	sn-glycerol 3-phosphate:phosphate antiporter (glpT)	0.635
Sigma Factor Regulons	EG10391	anaerobic glycerol-3-phosphate dehydrogenase subunit A (glpA)	0.684	0.872
Sigma Factor Regulons	EG12087	NADH:quinone oxidoreductase subunit G (nuoG)		-0.262
Sigma Factor Regulons	EG10794	amidophosphoribosyltransferase (purF)	0.332
Sigma Factor Regulons	EG10274	Î²-ketoacyl-[acyl carrier protein] synthase I (fabB)	0.263
Sigma Factor Regulons	G7242	glutamate--pyruvate aminotransferase AlaC (alaC)		0.737
Sigma Factor Regulons	EG10791	phosphoribosylaminoimidazole-succinocarboxamide synthase (purC)	-0.289
Sigma Factor Regulons	EG11332	uracil phosphoribosyltransferase (upp)	0.629
Sigma Factor Regulons	EG10798	phosphoribosylformylglycinamide cyclo-ligase (purM)	0.441
Sigma Factor Regulons	EG10420	GMP synthetase (guaA)	0.277
Sigma Factor Regulons	EG10421	inosine 5'-monophosphate dehydrogenase (guaB)	0.435	0.375
Sigma Factor Regulons	EG12131	[Fe-S] cluster biosynthesis co-chaperone HscB (hscB)	0.324
Sigma Factor Regulons	EG10408	serine hydroxymethyltransferase (glyA)	-0.343
Sigma Factor Regulons	EG10797	phosphoribosylformylglycinamide synthetase (purL)	0.238
Sigma Factor Regulons	EG10707	fused chorismate mutase/prephenate dehydratase (pheA)	0.556	0.886
Sigma Factor Regulons	EG10880	50S ribosomal subunit protein L19 (rplS)	0.467
Sigma Factor Regulons	EG10603	DNA-binding transcriptional repressor MprA (mprA)		0.414
Sigma Factor Regulons	EG10970	sorbitol-specific PTS enzyme IIA component (srlB)		0.796
Sigma Factor Regulons	EG10973	D-arabinose 5-phosphate isomerase GutQ (gutQ)	-0.354
Sigma Factor Regulons	EG11002	thymidylate synthase (thyA)	-0.403
Sigma Factor Regulons	EG11810	glycine decarboxylase (gcvP)	-1.153	-0.333
Sigma Factor Regulons	EG11442	aminomethyltransferase (gcvT)	-1.524	-0.456
Sigma Factor Regulons	EG11324	2-octaprenyl-6-methoxyphenol 4-hydroxylase (ubiH)	-0.587
Sigma Factor Regulons	EG10959	arginine decarboxylase, biosynthetic (speA)	0.289
Sigma Factor Regulons	EG20080	malate synthase G (glcB)	-0.522
Sigma Factor Regulons	EG11801	hydrogenase 2 large subunit (hybC)		-0.478
Sigma Factor Regulons	EG10272	Ton complex subunit ExbD (exbD)	0.623
Sigma Factor Regulons	EG10920	30S ribosomal subunit protein S21 (rpsU)	0.471
Sigma Factor Regulons	G81	D-glucoronate/D-galacturonate isomerase (uxaC)		-0.521
Sigma Factor Regulons	EG10215	ATP-dependent RNA helicase DeaD (deaD)	0.726
Sigma Factor Regulons	EG10743	polynucleotide phosphorylase (pnp)	0.25
Sigma Factor Regulons	EG10914	30S ribosomal subunit protein S15 (rpsO)	0.617
Sigma Factor Regulons	EG11177	tRNA pseudouridine55 synthase (truB)	0.416
Sigma Factor Regulons	EG11178	30S ribosome binding factor (rbfA)	0.381
Sigma Factor Regulons	EG10505	translation initiation factor IF-2 (infB)	0.402
Sigma Factor Regulons	EG10665	transcription termination/antitermination protein NusA (nusA)	0.493
Sigma Factor Regulons	EG10068	argininosuccinate synthetase (argG)	-0.988
Sigma Factor Regulons	G7656	GTPase ObgE (obgE)	0.325	-0.478
Sigma Factor Regulons	EG50002	50S ribosomal subunit protein L27 (rpmA)	0.373
Sigma Factor Regulons	EG50001	50S ribosomal subunit protein L21 (rplU)	0.343
Sigma Factor Regulons	G7677	putative N-acetylmannosamine-6-phosphate epimerase (nanE)	-1.128	-1.951
Sigma Factor Regulons	EG10637	N-acetylneuraminate lyase (nanA)	-1.12	-2.304
Sigma Factor Regulons	G7682	periplasmic serine endoprotease (degQ)	-0.592	-0.369
Sigma Factor Regulons	EG10878	50S ribosomal subunit protein L17 (rplQ)	0.408
Sigma Factor Regulons	EG10893	RNA polymerase subunit Î± (rpoA)	0.277
Sigma Factor Regulons	EG10903	30S ribosomal subunit protein S4 (rpsD)	0.372
Sigma Factor Regulons	EG10877	50S ribosomal subunit protein L16 (rplP)	0.423
Sigma Factor Regulons	EG10902	30S ribosomal subunit protein S3 (rpsC)	0.461
Sigma Factor Regulons	EG10882	50S ribosomal subunit protein L22 (rplV)	0.358
Sigma Factor Regulons	EG10918	30S ribosomal subunit protein S19 (rpsS)	0.504
Sigma Factor Regulons	EG10865	50S ribosomal subunit protein L2 (rplB)	0.361
Sigma Factor Regulons	EG10883	50S ribosomal subunit protein L23 (rplW)	0.571
Sigma Factor Regulons	EG10867	50S ribosomal subunit protein L4 (rplD)	0.526
Sigma Factor Regulons	EG10866	50S ribosomal subunit protein L3 (rplC)	0.425
Sigma Factor Regulons	EG10909	30S ribosomal subunit protein S10 (rpsJ)	0.335
Sigma Factor Regulons	EG10188	siroheme synthase (cysG)	-0.253
Sigma Factor Regulons	EG12102	Fe2+ transporter FeoB (feoB)	1.006	0.539
Sigma Factor Regulons	EG10378	1,4-Î±-glucan branching enzyme (glgB)	-0.749	-2.308
Sigma Factor Regulons	EG20044	C4 dicarboxylate/orotate:H+ symporter (dctA)		-1.017
Sigma Factor Regulons	EG12628	dipeptide ABC transporter ATP binding subunit DppF (dppF)		-0.318
Sigma Factor Regulons	EG12278	DNA-binding transcriptional repressor PlaR (plaR)	-0.315
Sigma Factor Regulons	EG10615	mannitol-specific PTS enzyme IICBA component (mtlA)		-0.48
Sigma Factor Regulons	EG10616	mannitol-1-phosphate 5-dehydrogenase (mtlD)	-0.31
Sigma Factor Regulons	EG11963	L-lactate dehydrogenase (lldD)	-0.462	-0.788
Sigma Factor Regulons	EG10937	SecB chaperone (secB)	0.274
Sigma Factor Regulons	EG10993	threonine dehydrogenase (tdh)		-0.312
Sigma Factor Regulons	EG11423	putative ADP-heptose:LPS heptosyltransferase 4 (waaU)	-0.345
Sigma Factor Regulons	EG11005	tryptophanase (tnaA)	-0.545
Sigma Factor Regulons	EG10382	L-glutamine--D-fructose-6-phosphate aminotransferase (glmS)	-0.268
Sigma Factor Regulons	EG10098	ATP synthase F1 complex subunit Î± (atpA)	0.279
Sigma Factor Regulons	EG10105	ATP synthase F1 complex subunit Î´ (atpH)	0.239
Sigma Factor Regulons	EG10102	ATP synthase F0 complex subunit c (atpE)	0.313
Sigma Factor Regulons	EG10815	ribose ABC transporter periplasmic binding protein (rbsB)	-0.394	-0.419
Sigma Factor Regulons	EG11201	DUF484 domain-containing protein YigA (yigA)	-0.424
Sigma Factor Regulons	EG10279	multifunctional enoyl-CoA hydratase, 3-hydroxyacyl-CoA epimerase, Î”3-cis- Î”2-trans-enoyl-CoA isomerase, L-3-hydroxyacyl-CoA dehydrogenase (fadB)	-1.043	-1.701
Sigma Factor Regulons	EG11297	thiol:disulfide oxidoreductase - DsbAreduced (dsbA)		0.414
Sigma Factor Regulons	EG11836	coproporphyrinogen III dehydrogenase (hemN)	-0.196
Sigma Factor Regulons	EG10953	superoxide dismutase (Mn) (sodA)	0.343	0.342
Sigma Factor Regulons	EG10396	glycerol facilitator (glpF)	-0.446
Sigma Factor Regulons	EG10511	catalase/hydroperoxidase HPI (katG)	-0.579
Sigma Factor Regulons	EG11286	acetylornithine deacetylase (argE)	-0.537
Sigma Factor Regulons	EG11223	argininosuccinate lyase (argH)	-0.681	-0.574
Sigma Factor Regulons	EG11204	glutamate racemase (murI)	-0.379
Sigma Factor Regulons	EG10795	bifunctional AICAR transformylase/IMP cyclohydrolase (purH)		0.433
Sigma Factor Regulons	EG10023	malate synthase A (aceB)	-0.413
Sigma Factor Regulons	EG10022	isocitrate lyase (aceA)	-0.707
Sigma Factor Regulons	EG10558	maltose ABC transporter ATP binding subunit (malK)	0.539
Sigma Factor Regulons	EG11040	tyrosine aminotransferase (tyrB)	-0.249
Sigma Factor Regulons	EG10577	Î±-galactosidase (melA)	-0.606
Sigma Factor Regulons	EG10553	lysine--tRNA ligase/Ap4A synthetase/Ap3A synthetase (lysU)	-0.499
Sigma Factor Regulons	EG10131	lysine decarboxylase 1 (cadA)	-0.699	-0.643
Sigma Factor Regulons	EG10095	aspartate ammonia-lyase (aspA)	-0.198
Sigma Factor Regulons	EG12099	protein chain elongation factor EF-P, Î²-lysyl-Lys34 (efp)	0.434
Sigma Factor Regulons	EG10905	30S ribosomal subunit protein S6 (rpsF)	0.454
Sigma Factor Regulons	EG10917	30S ribosomal subunit protein S18 (rpsR)	0.406
Sigma Factor Regulons	EG10870	50S ribosomal subunit protein L9 (rplI)	0.231
Sigma Factor Regulons	EG11417	anaerobic ribonucleoside-triphosphate reductase (nrdD)	0.533
Sigma Factor Regulons	EG12127	trehalose-specific PTS enzyme IIBC component (treB)	0.434
Sigma Factor Regulons	EG12525	Mg2+ importing P-type ATPase (mgtA)	0.976
Sigma Factor Regulons	EG10221	deoxyribose-phosphate aldolase (deoC)		-0.346
Sigma Factor Regulons	EG10220	phosphopentomutase (deoB)	-0.242	-0.298
Sigma Factor Regulons	EG10061	Phosphorylated DNA-binding transcriptional dual regulator ArcA (arcA)	-0.378
Transcription Factors	G6201	DNA-binding transcriptional activator MhpR (mhpR)	-1.339	-1.178
Transcription Factors	G6276	DNA-binding transcriptional repressor AllR (allR)	-0.611
Transcription Factors	G6395	DNA-binding transcriptional dual regulator ModE (modE)	-0.617
Transcription Factors	EG10547	DNA-binding transcriptional dual regulator Lrp (lrp)	-0.441
Transcription Factors	EG10801	fused DNA-binding transcriptional repressor / proline dehydrogenase / 1-pyrroline-5-carboxylate dehydrogenase PutA (putA)	-0.475	-0.645
Transcription Factors	G6867	DNA-binding transcriptional repressor UidR (uidR)	-0.591
Transcription Factors	G6882	DNA-binding transcriptional dual regulator SlyA (slyA)		0.498
Transcription Factors	EG10800	DNA-binding transcriptional repressor PurR (purR)	0.38
Transcription Factors	EG11140	Phosphorylated DNA-binding transcriptional activator UvrY (uvrY)	-0.235
Transcription Factors	EG11618	Phosphorylated DNA-binding transcriptional activator BaeR (baeR)	-0.357
Transcription Factors	EG10603	DNA-binding transcriptional repressor MprA (mprA)		0.414
Transcription Factors	EG10490	DNA-binding transcriptional dual regulator ArgP (argP)	-0.803
Transcription Factors	EG12278	DNA-binding transcriptional repressor PlaR (plaR)	-0.315
Transcription Factors	EG10061	Phosphorylated DNA-binding transcriptional dual regulator ArcA (arcA)	-0.378
Transcription Factor Regulons	EG11704	multidrug efflux pump RND permease AcrB (acrB)	0.21
Transcription Factor Regulons	EG11703	multidrug efflux pump membrane fusion lipoprotein AcrA (acrA)	0.231
Transcription Factor Regulons	EG11810	glycine decarboxylase (gcvP)	-1.153	-0.333
Transcription Factor Regulons	EG11442	aminomethyltransferase (gcvT)	-1.524	-0.456
Transcription Factor Regulons	EG10179	cytochrome bo3 ubiquinol oxidase subunit 1 (cyoB)	0.379
Transcription Factor Regulons	EG10178	cytochrome bo3 ubiquinol oxidase subunit 2 (cyoA)	0.356
Transcription Factor Regulons	G7656	GTPase ObgE (obgE)	0.325	-0.478
Transcription Factor Regulons	EG50002	50S ribosomal subunit protein L27 (rpmA)	0.373
Transcription Factor Regulons	EG50001	50S ribosomal subunit protein L21 (rplU)	0.343
Transcription Factor Regulons	G7039	cystine ABC transporter periplasmic binding protein (tcyJ)	-0.61	-0.329
Transcription Factor Regulons	EG10403	glutamate synthase subunit GltB (gltB)	-1.245
Transcription Factor Regulons	EG10404	glutamate synthase subunit GltD (gltD)	-0.555
Transcription Factor Regulons	G6867	DNA-binding transcriptional repressor UidR (uidR)	-0.591
Transcription Factor Regulons	EG12278	DNA-binding transcriptional repressor PlaR (plaR)	-0.315
Transcription Factor Regulons	EG12284	L-xylulose kinase (lyxK)	-0.708
Transcription Factor Regulons	EG12286	putative L-xylulose 5-phosphate 3-epimerase (sgbU)	-0.467
Transcription Factor Regulons	EG10110	betaine aldehyde dehydrogenase (betB)		0.349
Transcription Factor Regulons	EG10970	sorbitol-specific PTS enzyme IIA component (srlB)		0.796
Transcription Factor Regulons	EG10973	D-arabinose 5-phosphate isomerase GutQ (gutQ)	-0.354
Transcription Factor Regulons	EG20080	malate synthase G (glcB)	-0.522
Transcription Factor Regulons	EG10287	ferric citrate ABC transporter periplasmic binding protein (fecB)	1.452	1.448
Transcription Factor Regulons	EG10286	ferric citrate outer membrane transporter (fecA)	1.46	1.129
Transcription Factor Regulons	EG10787	EIIBCglc - phosphorylated (ptsG)	0.387
Transcription Factor Regulons	EG10567	mannose-specific PTS enzyme IIAB component (manX)	0.431
Transcription Factor Regulons	EG10789	PTS enzyme I (ptsI)	0.398
Transcription Factor Regulons	G7677	putative N-acetylmannosamine-6-phosphate epimerase (nanE)	-1.128	-1.951
Transcription Factor Regulons	EG10637	N-acetylneuraminate lyase (nanA)	-1.12	-2.304
Transcription Factor Regulons	EG11411	PII uridylyltransferase / uridylyl removing enzyme (glnD)	-0.401
Transcription Factor Regulons	EG50005	NAD(P)H nitroreductase NfsB (nfsB)		0.428
Transcription Factor Regulons	EG11325	aconitate hydratase 1 (acnA)	-0.468
Transcription Factor Regulons	EG10035	aldehyde dehydrogenase A (aldA)	-0.611	-0.594
Transcription Factor Regulons	EG11221	NADP+-dependent glucose-6-phosphate dehydrogenase (zwf)	-0.203	-0.272
Transcription Factor Regulons	EG12656	NADPH:quinone oxidoreductase MdaB (mdaB)		-0.567
Transcription Factor Regulons	EG11164	DUF1190 domain-containing protein YgiB (ygiB)	0.303
Transcription Factor Regulons	EG10953	superoxide dismutase (Mn) (sodA)	0.343	0.342
Transcription Factor Regulons	EG10221	deoxyribose-phosphate aldolase (deoC)		-0.346
Transcription Factor Regulons	EG10220	phosphopentomutase (deoB)	-0.242	-0.298
Transcription Factor Regulons	EG11415	DNA protection during starvation protein (dps)	-0.748	0.381
Transcription Factor Regulons	G7263	N-acetylmuramic acid 6-phosphate etherase (murQ)	0.471
Transcription Factor Regulons	EG10321	flagellar filament structural protein (fliC)	-2.57	-0.64
Transcription Factor Regulons	EG10979	subunit of E1(0) component of 2-oxoglutarate dehydrogenase (sucA)	-0.235
Transcription Factor Regulons	EG10701	pyruvate formate-lyase (pflB)	-0.395
Transcription Factor Regulons	EG11549	peptidase T (pepT)	-0.544
Transcription Factor Regulons	EG10427	glutamyl-tRNA reductase (hemA)		-0.374
Transcription Factor Regulons	EG10638	nitrate reductase A subunit Î± (narG)	-0.629	-0.282
Transcription Factor Regulons	EG10639	nitrate reductase A subunit Î² (narH)	-0.799	-0.351
Transcription Factor Regulons	EG10641	nitrate reductase 1 molybdenum cofactor assembly chaperone (narJ)	-0.939	-0.452
Transcription Factor Regulons	EG10356	fumarase A (fumA)	-0.446	-0.474
Transcription Factor Regulons	EG10372	glutamate dehydrogenase (gdhA)	-0.362
Transcription Factor Regulons	EG10411	6-phosphogluconate dehydrogenase, decarboxylating (gnd)	0.188
Transcription Factor Regulons	EG12067	periplasmic nitrate reductase subunit NapA (napA)	-0.326
Transcription Factor Regulons	EG10399	glycerophosphoryl diester phosphodiesterase GlpQ (glpQ)	0.58
Transcription Factor Regulons	EG10401	sn-glycerol 3-phosphate:phosphate antiporter (glpT)	0.635
Transcription Factor Regulons	EG10391	anaerobic glycerol-3-phosphate dehydrogenase subunit A (glpA)	0.684	0.872
Transcription Factor Regulons	EG12087	NADH:quinone oxidoreductase subunit G (nuoG)		-0.262
Transcription Factor Regulons	EG11332	uracil phosphoribosyltransferase (upp)	0.629
Transcription Factor Regulons	EG10798	phosphoribosylformylglycinamide cyclo-ligase (purM)	0.441
Transcription Factor Regulons	EG10456	nitric oxide dioxygenase (hmp)	-0.769
Transcription Factor Regulons	EG10880	50S ribosomal subunit protein L19 (rplS)	0.467
Transcription Factor Regulons	EG10487	HypE-S-carboxamide (hypE)	-0.585
Transcription Factor Regulons	G81	D-glucoronate/D-galacturonate isomerase (uxaC)		-0.521
Transcription Factor Regulons	G7627	activated 2-ketobutyrate formate-lyase / pyruvate formate-lyase 4 (tdcE)	-1.864
Transcription Factor Regulons	EG10990	catabolic threonine dehydratase (tdcB)	-0.512
Transcription Factor Regulons	EG10877	50S ribosomal subunit protein L16 (rplP)	0.423
Transcription Factor Regulons	EG10902	30S ribosomal subunit protein S3 (rpsC)	0.461
Transcription Factor Regulons	EG10882	50S ribosomal subunit protein L22 (rplV)	0.358
Transcription Factor Regulons	EG10918	30S ribosomal subunit protein S19 (rpsS)	0.504
Transcription Factor Regulons	EG10865	50S ribosomal subunit protein L2 (rplB)	0.361
Transcription Factor Regulons	EG10883	50S ribosomal subunit protein L23 (rplW)	0.571
Transcription Factor Regulons	EG10867	50S ribosomal subunit protein L4 (rplD)	0.526
Transcription Factor Regulons	EG10866	50S ribosomal subunit protein L3 (rplC)	0.425
Transcription Factor Regulons	EG10909	30S ribosomal subunit protein S10 (rpsJ)	0.335
Transcription Factor Regulons	EG10188	siroheme synthase (cysG)	-0.253
Transcription Factor Regulons	EG12102	Fe2+ transporter FeoB (feoB)	1.006	0.539
Transcription Factor Regulons	EG12628	dipeptide ABC transporter ATP binding subunit DppF (dppF)		-0.318
Transcription Factor Regulons	EG10511	catalase/hydroperoxidase HPI (katG)	-0.579
Transcription Factor Regulons	EG10095	aspartate ammonia-lyase (aspA)	-0.198
Transcription Factor Regulons	EG10331	fumarate reductase iron-sulfur protein (frdB)	-0.603
Transcription Factor Regulons	EG10330	fumarate reductase flavoprotein subunit (frdA)	-0.582
Transcription Factor Regulons	EG11417	anaerobic ribonucleoside-triphosphate reductase (nrdD)	0.533
Transcription Factor Regulons	EG10061	Phosphorylated DNA-binding transcriptional dual regulator ArcA (arcA)	-0.378
Transcription Factor Regulons	EG12127	trehalose-specific PTS enzyme IIBC component (treB)	0.434
Transcription Factor Regulons	EG10326	dihydrofolate reductase (folA)	0.377
Transcription Factor Regulons	EG20098	hypoxanthine phosphoribosyltransferase (hpt)		-0.408
Transcription Factor Regulons	EG10402	citrate synthase (gltA)	-0.507
Transcription Factor Regulons	EG10671	outer membrane porin F (ompF)	-0.414	-0.904
Transcription Factor Regulons	EG10776	phage shock protein A (pspA)	-0.425	-0.512
Transcription Factor Regulons	EG11535	small heat shock protein IbpB (ibpB)	1.056
Transcription Factor Regulons	EG10023	malate synthase A (aceB)	-0.413
Transcription Factor Regulons	EG10022	isocitrate lyase (aceA)	-0.707
Transcription Factor Regulons	EG11448	acetyl-CoA synthetase (AMP-forming) (acs)	-1.011	-0.769
Transcription Factor Regulons	EG11391	periplasmic chaperone OsmY (osmY)	-0.654	0.471
Transcription Factor Regulons	G6882	DNA-binding transcriptional dual regulator SlyA (slyA)		0.498
Transcription Factor Regulons	G6499	putative CoA-binding protein with NAD(P)-binding Rossmann-fold domain (yccU)	-0.794
Transcription Factor Regulons	EG10361	4-aminobutyrate aminotransferase GabT (gabT)	-1.467
Transcription Factor Regulons	G7842	oligoribonuclease (orn)	-0.385
Transcription Factor Regulons	EG12316	AcnB (acnB)	-0.236
Transcription Factor Regulons	G7129	fructose-bisphosphate aldolase class I (fbaB)	-0.685
Transcription Factor Regulons	EG10336	fructose-specific PTS multiphosphoryl transfer protein FruA (fruA)	0.352
Transcription Factor Regulons	G7990	FruB - his299 phosphorylated (fruB)	0.401
Transcription Factor Regulons	EG10282	fructose-bisphosphate aldolase class II (fbaA)	-0.361
Transcription Factor Regulons	EG10615	mannitol-specific PTS enzyme IICBA component (mtlA)		-0.48
Transcription Factor Regulons	EG10616	mannitol-1-phosphate 5-dehydrogenase (mtlD)	-0.31
Transcription Factor Regulons	EG11015	triose-phosphate isomerase (tpiA)	-0.478
Transcription Factor Regulons	EG10603	DNA-binding transcriptional repressor MprA (mprA)		0.414
Transcription Factor Regulons	EG12179	transcription antiterminator and regulator of RNA stability (cspE)		-0.56
Transcription Factor Regulons	EG11504	L-methionine/D-methionine ABC transporter membrane anchored binding protein (metQ)	0.311
Transcription Factor Regulons	EG11621	L-methionine/D-methionine ABC transporter ATP binding subunit (metN)	0.345
Transcription Factor Regulons	EG10589	methionine adenosyltransferase (metK)	0.417
Transcription Factor Regulons	EG10131	lysine decarboxylase 1 (cadA)	-0.699	-0.643
Transcription Factor Regulons	EG11808	DNA damage-inducible protein YebG (yebG)	0.486
Transcription Factor Regulons	EG11140	Phosphorylated DNA-binding transcriptional activator UvrY (uvrY)	-0.235
Transcription Factor Regulons	EG10920	30S ribosomal subunit protein S21 (rpsU)	0.471
Transcription Factor Regulons	EG11013	DNA topoisomerase 1 (topA)		0.242
Transcription Factor Regulons	EG10594	D-galactose/methyl-galactoside ABC transporter membrane subunit (mglC)	-0.452	-1.123
Transcription Factor Regulons	EG10592	D-galactose/methyl-galactoside ABC transporter ATP binding subunit (mglA)	-0.4	-0.89
Transcription Factor Regulons	EG10420	GMP synthetase (guaA)	0.277
Transcription Factor Regulons	EG10421	inosine 5'-monophosphate dehydrogenase (guaB)	0.435	0.375
Transcription Factor Regulons	EG10743	polynucleotide phosphorylase (pnp)	0.25
Transcription Factor Regulons	EG10914	30S ribosomal subunit protein S15 (rpsO)	0.617
Transcription Factor Regulons	EG11177	tRNA pseudouridine55 synthase (truB)	0.416
Transcription Factor Regulons	EG11178	30S ribosome binding factor (rbfA)	0.381
Transcription Factor Regulons	EG10505	translation initiation factor IF-2 (infB)	0.402
Transcription Factor Regulons	EG10665	transcription termination/antitermination protein NusA (nusA)	0.493
Transcription Factor Regulons	EG10424	DNA gyrase subunit B (gyrB)	0.317
Transcription Factor Regulons	EG10279	multifunctional enoyl-CoA hydratase, 3-hydroxyacyl-CoA epimerase, Î”3-cis- Î”2-trans-enoyl-CoA isomerase, L-3-hydroxyacyl-CoA dehydrogenase (fadB)	-1.043	-1.701
Transcription Factor Regulons	EG11022	tRNA m5U54 methyltransferase (trmA)	0.367
Transcription Factor Regulons	EG10547	DNA-binding transcriptional dual regulator Lrp (lrp)	-0.441
Transcription Factor Regulons	EG10710	phenylalanine--tRNA ligase subunit Î² (pheT)	0.397	0.428
Transcription Factor Regulons	EG10709	phenylalanine--tRNA ligase subunit Î± (pheS)	0.436	0.515
Transcription Factor Regulons	G6659	DUF463 domain-containing protein YcjX (ycjX)	0.41	0.441
Transcription Factor Regulons	EG12870	DUF697 domain-containing inner membrane protein YcjF (ycjF)	0.634
Transcription Factor Regulons	EG10801	fused DNA-binding transcriptional repressor / proline dehydrogenase / 1-pyrroline-5-carboxylate dehydrogenase PutA (putA)	-0.475	-0.645
Transcription Factor Regulons	G6763	PQQ-like domain-containing protein YncE (yncE)	1.09	1.18
Transcription Factor Regulons	G7658	intermembrane phospholipid transport system protein MlaB (mlaB)	0.604
Transcription Factor Regulons	EG12799	intermembrane phospholipid transport system, substrate binding protein MlaD (mlaD)	0.432
Transcription Factor Regulons	EG12801	intermembrane phospholipid transport system, ATP binding subunit MlaF (mlaF)	0.322
Transcription Factor Regulons	EG10366	galactose-1-phosphate uridylyltransferase (galT)	0.309
Transcription Factor Regulons	EG10362	UDP-glucose 4-epimerase (galE)	0.404
Transcription Factor Regulons	G6104	periplasmic chaperone, inhibitor of vertebrate C-type lysozyme (ivy)		0.695
Transcription Factor Regulons	EG10213	D-alanine--D-alanine ligase A (ddlA)		0.52
Transcription Factor Regulons	G6760	NADPH-dependent curcumin/dihydrocurcumin reductase (curA)	-0.511
Transcription Factor Regulons	EG10212	peptidyl-dipeptidase Dcp (dcp)	-0.324
Transcription Factor Regulons	EG11794	23S rRNA 2'-O-ribose C2498 methyltransferase (rlmM)	-0.487
Transcription Factor Regulons	EG12271	PF13488 family lipoprotein YiaD (yiaD)	-0.685
Transcription Factor Regulons	EG10043	3'(2'),5'-bisphosphate nucleotidase (cysQ)	-1.212
Transcription Factor Regulons	EG20044	C4 dicarboxylate/orotate:H+ symporter (dctA)		-1.017
Transcription Factor Regulons	G6570	DUF1471 domain-containing multiple stress resistance outer membrane protein BhsA (bhsA)	-0.838	-1.595
Transcription Factor Regulons	EG12399	dihydroxyacetone kinase subunit M (dhaM)		0.335
Transcription Factor Regulons	EG10593	D-galactose/methyl-galactoside ABC transporter periplasmic binding protein (mglB)		-0.596
Transcription Factor Regulons	EG10242	Î² sliding clamp (dnaN)	0.259
Transcription Factor Regulons	G6395	DNA-binding transcriptional dual regulator ModE (modE)	-0.617
Transcription Factor Regulons	EG12427	molybdate ABC transporter periplasmic binding protein (modA)	0.481
Transcription Factor Regulons	EG11699	2,3-bisphosphoglycerate-dependent phosphoglycerate mutase (gpmA)	-0.331
Transcription Factor Regulons	G6414	iron catecholate outer membrane transporter (fiu)	1.029	0.801
Transcription Factor Regulons	EG11012	Ton complex subunit TonB (tonB)	0.428	0.462
Transcription Factor Regulons	EG10800	DNA-binding transcriptional repressor PurR (purR)	0.38
Transcription Factor Regulons	EG10921	ferritin iron storage protein (ftnA)		-0.434
Transcription Factor Regulons	EG10155	ferric dihyroxybenzoylserine outer membrane transporter (cirA)	1.154	1.119
Transcription Factor Regulons	EG10272	Ton complex subunit ExbD (exbD)	0.623
Transcription Factor Regulons	EG12517	galactofuranose ABC transporter periplasmic binding protein (ytfQ)	-1.417	-0.767
Transcription Factor Regulons	EG11040	tyrosine aminotransferase (tyrB)	-0.249
Transcription Factor Regulons	EG10794	amidophosphoribosyltransferase (purF)	0.332
Transcription Factor Regulons	EG10791	phosphoribosylaminoimidazole-succinocarboxamide synthase (purC)	-0.289
Transcription Factor Regulons	EG10408	serine hydroxymethyltransferase (glyA)	-0.343
Transcription Factor Regulons	EG10797	phosphoribosylformylglycinamide synthetase (purL)	0.238
Transcription Factor Regulons	EG10959	arginine decarboxylase, biosynthetic (speA)	0.289
Transcription Factor Regulons	EG10795	bifunctional AICAR transformylase/IMP cyclohydrolase (purH)		0.433
Transcription Factor Regulons	G6201	DNA-binding transcriptional activator MhpR (mhpR)	-1.339	-1.178
Transcription Factor Regulons	EG10558	maltose ABC transporter ATP binding subunit (malK)	0.539
Transcription Factor Regulons	EG11628	L-arginine ABC transporter periplasmic binding protein (artJ)	-0.315
Transcription Factor Regulons	EG11625	putative ABC transporter periplasmic binding protein ArtI (artI)	-1.206
Transcription Factor Regulons	EG11624	L-arginine ABC transporter ATP binding subunit (artP)	-0.418
Transcription Factor Regulons	G6944	succinylornithine transaminase (astC)		-0.743
Transcription Factor Regulons	EG12124	histidine ABC transporter periplasmic binding protein (hisJ)	-0.816
Transcription Factor Regulons	EG10068	argininosuccinate synthetase (argG)	-0.988
Transcription Factor Regulons	EG11286	acetylornithine deacetylase (argE)	-0.537
Transcription Factor Regulons	EG11223	argininosuccinate lyase (argH)	-0.681	-0.574
Transcription Factor Regulons	EG10273	Î²-hydroxyacyl-acyl carrier protein dehydratase/isomerase (fabA)	0.311
Transcription Factor Regulons	EG11318	3-oxoacyl-[acyl-carrier-protein] reductase FabG (fabG)	0.337
Transcription Factor Regulons	EG11530	long-chain-fatty-acid--CoA ligase (fadD)	-0.528	-0.825
Transcription Factor Regulons	EG10274	Î²-ketoacyl-[acyl carrier protein] synthase I (fabB)	0.263
Transcription Factor Regulons	EG10577	Î±-galactosidase (melA)	-0.606
Transcription Factor Regulons	EG10490	DNA-binding transcriptional dual regulator ArgP (argP)	-0.803
Transcription Factor Regulons	EG10088	aspartate-semialdehyde dehydrogenase (asd)	-0.352
Transcription Factor Regulons	G6276	DNA-binding transcriptional repressor AllR (allR)	-0.611
Transcription Factor Regulons	EG11546	quinolinate phosphoribosyltransferase (decarboxylating) (nadC)	-0.448
Transcription Factor Regulons	EG10230	RNA polymerase-binding transcription factor DksA (dksA)	0.401
Transcription Factor Regulons	G6097	modulator of Rho-dependent transcription termination (rof)	-0.572
Transcription Factor Regulons	EG10635	N-acetylglucosamine-specific PTS enzyme IIABC component (nagE)	-0.422
Transcription Factor Regulons	G6423	putative ATP-binding protein YbiT (ybiT)	0.419
Transcription Factor Regulons	EG10946	phosphoserine/phosphohydroxythreonine aminotransferase (serC)	-0.289
Transcription Factor Regulons	EG10669	outer membrane protein A (ompA)	0.693	0.841
Transcription Factor Regulons	EG10033	glucose-1-phosphatase (agp)	-0.343
Transcription Factor Regulons	EG11407	D-amino acid dehydrogenase (dadA)	-0.627	-0.465
Transcription Factor Regulons	EG11408	alanine racemase 2 (dadX)	-0.449
Transcription Factor Regulons	EG10956	S49 peptidase family protein (sohB)		0.499
Transcription Factor Regulons	EG12417	galactitol-1-phosphate 5-dehydrogenase (gatD)	-0.664
Transcription Factor Regulons	EG12415	galactitol-specific PTS enzyme IIB component (gatB)		0.551
Transcription Factor Regulons	EG12414	galactitol-specific PTS enzyme IIA component (gatA)	-0.425
Transcription Factor Regulons	G7128	tagatose-1,6-bisphosphate aldolase 2 subunit GatZ (gatZ)	-0.495
Transcription Factor Regulons	EG12419	tagatose-1,6-bisphosphate aldolase 2 subunit GatY (gatY)	-0.618
Transcription Factor Regulons	EG10961	constitutive ornithine decarboxylase (speC)		-0.521
Transcription Factor Regulons	EG10380	glycogen phosphorylase (glgP)	-0.682	-0.698
Transcription Factor Regulons	EG10377	glycogen synthase (glgA)	-0.493	-0.544
Transcription Factor Regulons	EG10379	glucose-1-phosphate adenylyltransferase (glgC)	-0.351
Transcription Factor Regulons	EG10937	SecB chaperone (secB)	0.274
Transcription Factor Regulons	EG11005	tryptophanase (tnaA)	-0.545
Transcription Factor Regulons	EG10815	ribose ABC transporter periplasmic binding protein (rbsB)	-0.394	-0.419
Transcription Factor Regulons	EG10396	glycerol facilitator (glpF)	-0.446
Transcription Factor Regulons	EG10905	30S ribosomal subunit protein S6 (rpsF)	0.454
Transcription Factor Regulons	EG10917	30S ribosomal subunit protein S18 (rpsR)	0.406
Transcription Factor Regulons	EG10870	50S ribosomal subunit protein L9 (rplI)	0.231
Transcription Factor Regulons	EG11877	universal stress protein D (uspD)		0.377
Transcription Factor Regulons	EG11801	hydrogenase 2 large subunit (hybC)		-0.478
Transcription Factor Regulons	EG11963	L-lactate dehydrogenase (lldD)	-0.462	-0.788
Transcription Factor Regulons	G7443	putative 7-carboxy-7-deazaguanine synthase QueE (queE)	0.247
Transcription Factor Regulons	EG10378	1,4-Î±-glucan branching enzyme (glgB)	-0.749	-2.308
Transcription Factor Regulons	EG12525	Mg2+ importing P-type ATPase (mgtA)	0.976
Transcription Factor Regulons	EG11618	Phosphorylated DNA-binding transcriptional activator BaeR (baeR)	-0.357
Transcription Factor Regulons	G6939	ATP-independent periplasmic chaperone (spy)	-0.379
Transcription Factor Regulons	G7242	glutamate--pyruvate aminotransferase AlaC (alaC)		0.737
Transcription Factor Regulons	EG11797	transaldolase A (talA)	-1.222	0.358
Transcription Factor Regulons	EG12633	ADP-sugar pyrophosphatase (nudF)	-0.405
Transcription Factor Regulons	G6968	MltA-interacting protein (mipA)		0.388
Transcription Factor Regulons	EG12100	transketolase 2 (tktB)	-0.981
Transcription Factor Regulons	G7698	threonylcarbamoyl-AMP synthase (tsaC)	0.299
Transcription Factor Regulons	EG12712	S-ribosylhomocysteine lyase (luxS)	-0.836
Transcription Factor Regulons	EG10463	periplasmic serine endoprotease DegP (degP)	-0.904
Transcription Factor Regulons	G7395	K+ binding protein (kbp)	-0.704
Transcription Factor Regulons	EG11297	thiol:disulfide oxidoreductase - DsbAreduced (dsbA)		0.414
Transcription Factor Regulons	G6969	protein kinase YeaG (yeaG)	-0.963
Transcription Factor Regulons	EG10072	lysine/arginine/ornithine ABC transporter periplasmic binding protein (argT)	-0.479	-0.645
Transcription Factor Regulons	EG10107	valine--pyruvate aminotransferase (avtA)	-0.329
Transcription Factor Regulons	EG10993	threonine dehydrogenase (tdh)		-0.312
Transcription Factor Regulons	EG10553	lysine--tRNA ligase/Ap4A synthetase/Ap3A synthetase (lysU)	-0.499
Transcription Factor Regulons	EG10542	Lon protease (lon)	0.365
Transcription Factor Regulons	EG10092	asparagine synthetase B (asnB)	-0.39
Transcription Factor Regulons	EG11204	glutamate racemase (murI)	-0.379
Transcription Factor Regulons	EG10030	adenosine deaminase (add)		-0.409
Transcription Factor Regulons	EG11418	dCTP deaminase (dcd)	0.641	0.849
Transcription Factor Regulons	EG10461	chaperone protein HtpG (htpG)	0.611	0.48
Transcription Factor Regulons	EG10382	L-glutamine--D-fructose-6-phosphate aminotransferase (glmS)	-0.268
Transcription Factor Regulons	EG10318	oxidized flavodoxin 1 (fldA)	0.261
Transcription Factor Regulons	G6701	putative pyruvate-flavodoxin oxidoreductase (ydbK)	0.899	0.37
Transcription Factor Regulons	EG10702	glucose-6-phosphate isomerase (pgi)	-0.208
Transcription Factor Regulons	EG12703	PF13993 family protein YccJ (yccJ)	-0.634
Transcription Factor Regulons	EG11540	NAD(P)H:quinone oxidoreductase (wrbA)	-0.616
Transcription Factor Regulons	G7173	tail-anchored inner membrane protein ElaB (elaB)	-0.567
Transcription Factor Regulons	G7565	methylglyoxal reductase DkgA (dkgA)	-0.6
